# Supplementary material for: Hydrogen Atom Abstraction via Hydride-Coupled Electron Transfer and Its Origin
Source: Inorg Chem. 2025 Nov 13;64(46):22698–710. doi: 10.1021/acs.inorgchem.5c03613 (PMC12648667; doi:10.1021/acs.inorgchem.5c03613)
Supplement: Supplementary file 2 [file ic5c03613_si_002.txt]

This dataset contains Cartesian coordinates for all optimized molecular structures, divided into the following parts:

(1) Cartesian coordinates of the Cu(III)-OH set:
	1. Reactant complexes (RC)
	2. Transition state structures (TS)
	3. Product complexes (PC)
(2) Cartesian coordinates of the Cu(II)-OH set:
	1. Reactant complexes (RC)
	2. Transition state structures (TS)
	3. Product complexes (PC)
(3) Cartesian coordinates of the Cu(III)-OH/p-substituted phenols set:
	1. Reactant complexes (RC)
	2. Transition state structures (TS)
	3. Product complexes (PC)
(4) Cartesian coordinates of the Ni(II)-OH systems with TEMPOH:
	1. Reactant complexes (RC)
	2. Transition state structures (TS)
	3. Product complexes (PC)
(5) Transition state structures for self-exchange reactions

----------------------------------------------------------------


(1) Cu(III)-OH set

-----------------------------
1. Reactant complexes (RC)
-----------------------------

Cu_DHA_RC_singlet
102
scf energy: -3774.02202993
H	5.934850     1.995577     -0.821113
C	5.406825     1.060758     -0.630560
C	3.973300     -1.263321     -0.148231
C	6.072387     -0.167806     -0.510893
C	4.020790     1.068477     -0.498423
N	3.385488     -0.076805     -0.269056
C	5.358112     -1.349490     -0.266305
H	7.159044     -0.204579     -0.608935
H	5.847441     -2.318894     -0.167169
C	3.088314     2.254851     -0.591313
O	3.491062     3.385726     -0.823572
C	2.993888     -2.384036     0.114051
O	3.359807     -3.544283     0.262792
N	1.718137     -1.914513     0.149444
N	1.793694     1.874355     -0.392274
Cu	1.524113     -0.006968     -0.087704
H	-0.597291     0.879834     0.136220
O	-0.272703     -0.033671     0.123120
H	-2.027847     -1.325395     0.742168
C	0.727569     2.790095     -0.484248
C	-1.434766     4.538870     -0.656316
C	0.070396     2.959868     -1.728796
C	0.301873     3.481677     0.679249
C	-0.784852     4.354902     0.565341
C	-1.011812     3.844902     -1.789952
H	-1.138044     4.893914     1.445186
H	-1.539652     3.986763     -2.735073
H	-2.285902     5.220794     -0.721684
C	0.604988     -2.721467     0.413689
C	-1.575244     -4.374111     0.927908
C	-0.155187     -3.223479     -0.672936
C	0.224708     -2.967418     1.756013
C	-0.860781     -3.817063     1.989987
C	-1.235259     -4.063796     -0.390638
H	-1.162793     -4.038312     3.015651
H	-1.829532     -4.472798     -1.208340
H	-2.423349     -5.033134     1.129304
H	-3.663146     3.469509     1.028657
C	-3.573338     2.538193     1.591822
C	-3.354465     0.159590     3.015019
C	-3.408636     1.333201     0.894983
C	-3.615086     2.562074     2.987175
C	-3.501619     1.365892     3.703153
C	-3.304573     0.128445     1.613952
H	-3.738416     3.511268     3.514239
H	-3.535023     1.371749     4.795389
H	-3.277862     -0.778995     3.570499
C	-3.114589     -1.170136     0.870725
H	-3.482602     -2.016039     1.468293
C	-3.820102     0.028452     -1.230391
C	-3.744297     -1.171404     -0.499913
C	-4.345911     0.011910     -2.530113
H	-4.401966     0.947387     -3.094101
C	-4.800442     -1.176403     -3.106203
H	-5.205642     -1.172649     -4.121046
C	-4.223757     -2.355519     -1.076936
H	-4.174897     -3.282909     -0.501877
C	-4.745945     -2.365368     -2.371551
H	-5.109381     -3.299335     -2.807236
C	0.981486     3.239003     2.018408
H	2.001700     2.888358     1.805128
C	1.101547     4.506646     2.871562
H	1.706339     4.300848     3.768592
H	0.118386     4.863056     3.217973
H	1.583503     5.324095     2.312968
C	0.262531     2.118735     2.792444
H	0.785671     1.903084     3.737993
H	0.215148     1.190178     2.207386
H	-0.772426     2.410340     3.029619
C	0.486854     2.160884     -2.953424
H	1.457601     1.698178     -2.727396
C	0.678119     3.043505     -4.192972
H	1.397300     3.853617     -3.995337
H	-0.268904     3.501084     -4.520941
H	1.060636     2.442267     -5.032990
C	-0.506754     1.015382     -3.214705
H	-1.508877     1.404550     -3.457355
H	-0.599632     0.368925     -2.330830
H	-0.170156     0.396197     -4.061441
C	0.981631     -2.328652     2.906828
H	1.598434     -1.525347     2.478579
C	1.934294     -3.340830     3.564178
H	2.622348     -3.769788     2.820736
H	1.368633     -4.167933     4.024260
H	2.531420     -2.857773     4.354708
C	0.042267     -1.678528     3.931065
H	-0.568722     -2.426400     4.461432
H	-0.640101     -0.964471     3.446393
H	0.625833     -1.132534     4.689307
C	0.224614     -2.864660     -2.098496
H	0.754861     -1.902038     -2.048948
C	1.205814     -3.901296     -2.672892
H	1.559318     -3.592575     -3.670161
H	0.712724     -4.882232     -2.775387
H	2.080051     -4.032739     -2.018533
C	-0.987735     -2.668984     -3.014316
H	-0.661010     -2.283372     -3.992702
H	-1.705575     -1.955382     -2.584972
H	-1.523088     -3.614020     -3.197864
C	-3.319604     1.312857     -0.613538
H	-3.853952     2.175341     -1.039046
H	-2.266605     1.458924     -0.913237

Cu_THF_RC_singlet
89
scf energy: -3465.89409621
H	0.179837     -5.308338     -1.947321
C	0.854464     -4.483089     -1.717293
C	2.488508     -2.329340     -1.098093
C	2.229768     -4.538826     -1.986335
C	0.349043     -3.323623     -1.134995
N	1.179955     -2.321835     -0.862147
C	3.066096     -3.456461     -1.676846
H	2.654261     -5.435334     -2.442306
H	4.138353     -3.470760     -1.874534
C	-1.084749     -3.026939     -0.754264
O	-1.988940     -3.829980     -0.938677
C	3.170991     -1.043068     -0.690364
O	4.375009     -0.870631     -0.844668
N	2.275609     -0.164446     -0.168695
N	-1.194743     -1.785781     -0.202807
Cu	0.454395     -0.801528     -0.051089
H	-1.107972     0.580864     0.920865
O	-0.151950     0.680142     0.791913
C	-2.428193     -1.252456     0.219404
C	-4.815439     -0.102398     1.085146
C	-2.776062     -1.324923     1.589869
C	-3.261543     -0.593091     -0.723535
C	-4.459290     -0.036819     -0.265177
C	-3.978488     -0.734830     2.002329
H	-5.125737     0.465686     -0.966674
H	-4.264154     -0.774523     3.055777
H	-5.749989     0.352126     1.422113
C	2.575921     1.139043     0.242390
C	3.079290     3.746440     1.080373
C	2.892387     1.380475     1.603017
C	2.452148     2.202265     -0.689747
C	2.720751     3.500745     -0.247503
C	3.157111     2.695883     1.997080
H	2.642019     4.336402     -0.944595
H	3.417233     2.908428     3.035432
H	3.284878     4.768867     1.406973
C	-3.816030     3.675350     0.091201
O	-1.713713     3.925791     -0.958241
C	-2.711697     3.047873     0.978208
C	-3.020707     4.478751     -0.958607
C	-1.411416     3.628244     0.399693
C	-2.822366     -0.462188     -2.174704
H	-2.288279     -1.388827     -2.434756
C	-3.987296     -0.320036     -3.158860
H	-3.610480     -0.358774     -4.192615
H	-4.507499     0.643788     -3.039687
H	-4.727133     -1.125873     -3.033712
C	-1.834107     0.706730     -2.334584
H	-1.452361     0.756314     -3.366681
H	-0.975974     0.611791     -1.656802
H	-2.310150     1.669182     -2.094622
C	-1.870322     -2.014400     2.597262
H	-1.017002     -2.424883     2.039674
C	-2.583490     -3.192576     3.276186
H	-2.951843     -3.911976     2.528312
H	-3.444200     -2.854788     3.875795
H	-1.893047     -3.722253     3.951903
C	-1.305077     -1.014393     3.618376
H	-2.107189     -0.552313     4.216589
H	-0.749762     -0.216569     3.104108
H	-0.615735     -1.520559     4.313144
C	2.063251     1.920065     -2.131144
H	1.483598     0.984565     -2.125953
C	3.319648     1.677560     -2.987849
H	3.954277     0.888693     -2.560248
H	3.921582     2.599248     -3.052062
H	3.038878     1.383866     -4.012470
C	1.175694     3.004652     -2.751511
H	1.726754     3.948174     -2.896347
H	0.287780     3.216789     -2.138315
H	0.832263     2.677297     -3.745884
C	2.964753     0.225934     2.586693
H	2.333547     -0.577436     2.178782
C	4.402689     -0.316417     2.672352
H	4.444893     -1.206621     3.320967
H	5.077323     0.445731     3.096507
H	4.783908     -0.590835     1.678136
C	2.416958     0.576984     3.974099
H	2.372877     -0.326894     4.601965
H	1.401269     0.995810     3.908057
H	3.054895     1.306859     4.497621
H	-4.419818     2.890881     -0.386675
H	-4.500247     4.322658     0.658860
H	-2.830842     3.283732     2.045492
H	-2.726168     1.953624     0.876172
H	-3.425937     4.404358     -1.978387
H	-2.979343     5.550546     -0.678059
H	-0.569766     2.923987     0.421801
H	-1.125432     4.556745     0.934599

Cu_cyclohexane_RC_singlet
94
scf energy: -3469.32646668
H	-0.404334     5.781285     -0.255610
C	-1.050083     4.903289     -0.221176
C	-2.609145     2.610441     -0.129103
C	-2.449140     4.997218     -0.255087
C	-0.482460     3.634404     -0.140950
N	-1.280280     2.571286     -0.099207
C	-3.247828     3.845224     -0.209957
H	-2.922140     5.979135     -0.317878
H	-4.337132     3.887608     -0.235888
C	0.987497     3.276031     -0.095677
O	1.868335     4.123675     -0.125036
C	-3.243800     1.238203     -0.070871
O	-4.459641     1.083903     -0.098764
N	-2.294327     0.269920     0.013259
N	1.156165     1.925483     -0.021862
Cu	-0.466378     0.893603     0.022152
H	1.193510     -0.700011     0.168017
O	0.226555     -0.769655     0.152317
C	2.426247     1.317413     0.027981
C	4.852782     -0.051792     0.128927
C	2.991812     1.000445     1.287677
C	3.069589     0.956174     -1.184554
C	4.286636     0.270800     -1.106684
C	4.210755     0.311683     1.312169
H	4.800996     -0.022585     -2.022969
H	4.660197     0.046277     2.271176
H	5.799253     -0.595873     0.167416
C	-2.553077     -1.104981     0.054091
C	-2.988872     -3.854592     0.143091
C	-2.611598     -1.757546     1.311825
C	-2.641578     -1.832043     -1.159733
C	-2.878740     -3.208350     -1.089925
C	-2.844315     -3.135723     1.332025
H	-2.965729     -3.789595     -2.009573
H	-2.903556     -3.661576     2.286140
H	-3.168913     -4.931799     0.177876
C	3.592799     -3.629439     0.089089
C	0.951325     -4.415179     -0.203258
C	2.655881     -3.066548     1.159756
C	3.011136     -3.420551     -1.323143
C	1.469244     -3.541874     -1.349797
C	1.288617     -3.788421     1.164988
C	2.420178     1.265086     -2.525330
H	1.758348     2.129712     -2.372536
C	3.429461     1.650929     -3.612080
H	2.898558     1.978147     -4.519746
H	4.070002     0.801899     -3.899067
H	4.081981     2.473770     -3.281082
C	1.536764     0.089963     -2.980875
H	0.994489     0.344535     -3.905373
H	0.801936     -0.182516     -2.211371
H	2.150881     -0.803088     -3.179774
C	2.276288     1.354453     2.581567
H	1.443291     2.022265     2.321190
C	3.185338     2.113220     3.556973
H	3.604548     3.015956     3.085908
H	4.024497     1.489308     3.904010
H	2.615157     2.423678     4.446952
C	1.662980     0.100330     3.227354
H	2.444951     -0.621213     3.514576
H	0.978293     -0.400633     2.528789
H	1.097687     0.368582     4.134321
C	-2.494883     -1.124656     -2.495665
H	-1.965931     -0.180116     -2.300155
C	-3.875343     -0.767369     -3.073679
H	-4.461381     -0.172516     -2.358171
H	-4.445855     -1.682051     -3.305383
H	-3.769127     -0.188135     -4.005413
C	-1.651280     -1.917246     -3.501158
H	-2.159073     -2.838153     -3.829372
H	-0.678945     -2.198468     -3.070545
H	-1.464372     -1.308631     -4.399883
C	-2.439307     -0.959111     2.591757
H	-1.823142     -0.084020     2.335826
C	-3.798721     -0.436098     3.088939
H	-3.666644     0.220074     3.964636
H	-4.447278     -1.276155     3.388156
H	-4.322036     0.130027     2.304897
C	-1.702127     -1.728494     3.692509
H	-1.480609     -1.057730     4.537326
H	-0.749825     -2.138465     3.323951
H	-2.304049     -2.562581     4.087241
H	4.587103     -3.159475     0.160219
H	3.746192     -4.706700     0.276773
H	3.124009     -3.120704     2.155994
H	2.515866     -1.991941     0.962966
H	3.302515     -2.423019     -1.691580
H	3.464749     -4.150551     -2.014705
H	0.503984     -3.065140     1.434046
H	1.278350     -4.574550     1.938784
H	-0.137723     -4.556729     -0.289937
H	1.403358     -5.420182     -0.279744
H	1.134601     -3.937767     -2.322577
H	1.012375     -2.546053     -1.246816

Cu_cyclohexene_RC_singlet
92
scf energy: -3468.10333455
H	-3.251245     -4.704399     -0.940142
C	-2.203613     -4.405301     -0.895146
C	0.431126     -3.548246     -0.759264
C	-1.154800     -5.297845     -1.160833
C	-1.876491     -3.092697     -0.565020
N	-0.595392     -2.739060     -0.516631
C	0.181228     -4.876433     -1.094903
H	-1.381326     -6.333404     -1.421960
H	1.016639     -5.548195     -1.294541
C	-2.820770     -1.953795     -0.246658
O	-4.036654     -2.097759     -0.243693
C	1.772003     -2.861429     -0.619461
O	2.828001     -3.449118     -0.816758
N	1.612656     -1.557745     -0.265208
N	-2.132556     -0.809575     0.019031
Cu	-0.213929     -0.969138     -0.055741
H	-0.575085     1.208256     0.604543
O	0.237711     0.719291     0.401626
C	-2.764981     0.417485     0.300299
C	-3.900321     2.897061     0.869822
C	-2.838093     0.853970     1.646969
C	-3.229001     1.227101     -0.767496
C	-3.807391     2.461181     -0.453872
C	-3.412801     2.103826     1.908757
H	-4.177651     3.103554     -1.253855
H	-3.482668     2.462512     2.936740
H	-4.346500     3.869445     1.091237
C	2.666080     -0.663566     -0.044163
C	4.699195     1.184884     0.403419
C	3.290860     -0.617415     1.227764
C	3.022661     0.240287     -1.077595
C	4.052105     1.152348     -0.833514
C	4.316724     0.312276     1.424609
H	4.344960     1.859350     -1.610400
H	4.818675     0.367604     2.392108
H	5.498338     1.909256     0.579012
C	-0.328853     3.994045     -0.227188
C	2.509397     4.198092     0.019153
C	0.284651     3.970956     1.176314
C	0.423678     4.960810     -1.148580
C	1.919365     4.851863     -0.991977
C	1.747991     3.514495     1.123311
H	2.539339     5.333679     -1.756782
H	3.602107     4.134313     0.051750
C	-3.025351     0.786283     -2.208779
H	-3.061936     -0.312443     -2.223308
C	-4.111982     1.285794     -3.165616
H	-3.970705     0.837477     -4.161373
H	-4.076415     2.379241     -3.294451
H	-5.118144     1.016611     -2.808505
C	-1.625978     1.208274     -2.693477
H	-1.417348     0.797993     -3.694329
H	-0.840671     0.863584     -2.007107
H	-1.551335     2.306024     -2.750040
C	-2.335688     -0.042844     2.766171
H	-1.559572     -0.690543     2.333221
C	-3.468530     -0.962078     3.255623
H	-3.909356     -1.528959     2.422313
H	-4.272170     -0.369581     3.723144
H	-3.092450     -1.678118     4.004114
C	-1.690767     0.724771     3.923493
H	-2.424201     1.329012     4.480550
H	-0.896662     1.396402     3.562300
H	-1.237988     0.018999     4.636862
C	2.303282     0.186647     -2.413497
H	1.296381     -0.207204     -2.213205
C	3.000290     -0.806915     -3.359683
H	3.105816     -1.798070     -2.894735
H	4.010032     -0.447844     -3.618945
H	2.428548     -0.919898     -4.295217
C	2.129964     1.559116     -3.070872
H	3.090473     1.975648     -3.414667
H	1.678951     2.282892     -2.376376
H	1.476749     1.472679     -3.953240
C	2.794861     -1.497080     2.363108
H	2.291342     -2.363595     1.911600
C	3.917509     -2.036841     3.255149
H	3.507010     -2.742625     3.994444
H	4.420001     -1.233489     3.817137
H	4.679937     -2.566356     2.662698
C	1.738251     -0.734350     3.183834
H	1.281288     -1.390445     3.942357
H	0.948055     -0.336441     2.532257
H	2.199254     0.121097     3.704931
H	-0.272548     2.978188     -0.648622
H	-1.397296     4.255613     -0.183771
H	0.227886     4.984391     1.613844
H	-0.297223     3.310770     1.840280
H	0.147315     4.775054     -2.201977
H	0.110600     6.004272     -0.947958
H	1.786159     2.421809     0.963160
H	2.248293     3.697851     2.090445

Cu_fluorene_RC_singlet
99
scf energy: -3734.72913244
H	-3.241506     5.066921     -1.051058
C	-3.432958     3.998169     -0.950494
C	-3.815907     1.266628     -0.670897
C	-4.705283     3.440482     -1.141679
C	-2.386268     3.140643     -0.621645
N	-2.628006     1.839051     -0.498945
C	-4.910550     2.060180     -1.004165
H	-5.545092     4.087773     -1.401607
H	-5.886781     1.596461     -1.148914
C	-0.939847     3.501046     -0.371249
O	-0.537365     4.655489     -0.421924
C	-3.783634     -0.231656     -0.477119
O	-4.783757     -0.926646     -0.619061
N	-2.536062     -0.647735     -0.135593
N	-0.201070     2.390821     -0.090675
Cu	-1.180520     0.733141     -0.056299
H	0.985710     0.063143     0.463176
O	0.151038     -0.420174     0.356165
H	0.928937     -2.781582     -0.559202
C	1.173394     2.467738     0.207026
C	3.890223     2.550589     0.809830
C	1.580656     2.508770     1.562236
C	2.116905     2.457016     -0.853479
C	3.474417     2.506585     -0.523623
C	2.952182     2.547290     1.840673
H	4.223176     2.503299     -1.315394
H	3.290841     2.569476     2.878576
H	4.957181     2.579501     1.043942
C	-2.180090     -1.989703     0.036966
C	-1.418832     -4.644207     0.401165
C	-2.072300     -2.505597     1.354110
C	-1.861942     -2.779813     -1.094744
C	-1.498242     -4.114698     -0.887771
C	-1.695328     -3.842056     1.511847
H	-1.260697     -4.748524     -1.744723
H	-1.612529     -4.267333     2.513166
H	-1.125624     -5.687140     0.543819
H	5.313266     0.054824     -0.705390
C	4.685364     -0.649406     -1.254056
C	3.060847     -2.474462     -2.678291
C	3.737824     -1.430792     -0.585370
C	4.816575     -0.786235     -2.640140
C	4.014296     -1.693280     -3.346689
C	2.920547     -2.339166     -1.298878
H	5.550868     -0.180975     -3.177181
H	4.130865     -1.789693     -4.428780
H	2.439088     -3.179531     -3.234635
C	1.978562     -3.042818     -0.348738
H	2.054171     -4.141549     -0.408164
C	3.403057     -1.526396     0.842195
C	2.386160     -2.496776     0.998832
C	3.927391     -0.858894     1.954334
H	4.706255     -0.104035     1.835312
C	3.432551     -1.173865     3.223353
H	3.828713     -0.659304     4.101959
C	1.900695     -2.808076     2.266000
H	1.109398     -3.550715     2.387240
C	2.429527     -2.141394     3.378928
H	2.052883     -2.372879     4.378138
C	1.642393     2.360451     -2.296069
H	0.706858     2.936496     -2.363525
C	2.622526     2.964691     -3.306173
H	2.167949     2.974787     -4.309048
H	3.549721     2.373943     -3.376527
H	2.893935     3.998952     -3.043145
C	1.322854     0.901091     -2.666606
H	0.864303     0.845184     -3.666913
H	0.639081     0.434484     -1.946089
H	2.241224     0.297813     -2.676902
C	0.562093     2.496101     2.690229
H	-0.434411     2.538108     2.229043
C	0.700239     3.730616     3.591939
H	0.615192     4.658493     3.004967
H	1.670873     3.745817     4.113560
H	-0.089967     3.735992     4.359782
C	0.635803     1.186365     3.489765
H	1.608979     1.077187     3.993225
H	0.501093     0.319792     2.827905
H	-0.151523     1.159297     4.260321
C	-1.930535     -2.200602     -2.497550
H	-2.045026     -1.112404     -2.393926
C	-3.168437     -2.726812     -3.241989
H	-4.084333     -2.506975     -2.673999
H	-3.105878     -3.817818     -3.388152
H	-3.253482     -2.256909     -4.235338
C	-0.639930     -2.437638     -3.292116
H	-0.450339     -3.509753     -3.461326
H	0.230016     -2.016423     -2.768866
H	-0.706743     -1.954093     -4.279750
C	-2.405832     -1.617211     2.539755
H	-2.160143     -0.587974     2.238307
C	-3.916617     -1.664972     2.831792
H	-4.183306     -0.942334     3.620106
H	-4.208260     -2.670141     3.178867
H	-4.509485     -1.436202     1.934510
C	-1.588878     -1.931118     3.795701
H	-1.798457     -1.182515     4.575685
H	-0.510146     -1.908801     3.585692
H	-1.839142     -2.918384     4.216126

Cu_ph2ch2_RC_singlet
101
scf energy: -3735.91996426
H	-6.040470     1.753493     0.372462
C	-5.459199     0.846066     0.205755
C	-3.894506     -1.407388     -0.205462
C	-6.059890     -0.394786     -0.052683
C	-4.068546     0.903132     0.245939
N	-3.370413     -0.210333     0.040151
C	-5.279478     -1.540992     -0.262818
H	-7.148362     -0.469147     -0.091197
H	-5.718621     -2.518082     -0.466479
C	-3.196678     2.114573     0.496840
O	-3.667183     3.227119     0.700196
C	-2.848393     -2.482723     -0.399447
O	-3.147935     -3.641119     -0.661743
N	-1.595592     -1.976070     -0.238087
N	-1.880260     1.778721     0.456988
Cu	-1.507695     -0.085207     0.126284
H	0.576107     0.811784     0.536646
O	0.297756     -0.059113     0.212920
H	2.158292     -1.049523     -0.734358
C	-0.820826     2.694529     0.592866
C	1.449691     4.289826     0.810324
C	-0.095376     2.704947     1.811029
C	-0.427617     3.485768     -0.516517
C	0.709807     4.287509     -0.375438
C	1.048346     3.508934     1.894680
H	1.036346     4.915950     -1.204142
H	1.630206     3.528670     2.817411
H	2.346146     4.909263     0.887960
C	-0.422102     -2.708525     -0.446585
C	1.901813     -4.189323     -0.845279
C	0.306795     -3.172675     0.679008
C	0.056519     -2.903479     -1.765655
C	1.210946     -3.672631     -1.942331
C	1.463480     -3.922452     0.454096
H	1.588969     -3.855051     -2.950577
H	2.040376     -4.294632     1.301291
H	2.807551     -4.780227     -1.002030
H	2.272747     3.226828     -2.706962
C	3.015121     2.443756     -2.540788
C	4.902699     0.441543     -2.094729
C	2.668332     1.304533     -1.806653
C	4.306239     2.584093     -3.056432
C	5.250942     1.575954     -2.831621
C	3.608083     0.289209     -1.572746
H	4.576192     3.473205     -3.631438
H	6.262921     1.675072     -3.232772
H	5.645883     -0.341170     -1.917541
C	3.251459     -0.922628     -0.743006
H	3.682613     -1.826364     -1.196207
C	3.506285     0.337764     1.451731
C	3.713486     -0.829011     0.698464
C	3.889364     0.401936     2.793443
H	3.717037     1.319369     3.360951
C	4.488632     -0.701543     3.410336
H	4.786927     -0.651506     4.460293
C	4.322972     -1.925142     1.325653
H	4.489819     -2.840868     0.753200
C	4.705984     -1.866369     2.669209
H	5.175779     -2.734816     3.138026
C	-1.224561     3.427530     -1.813836
H	-2.285457     3.374570     -1.526668
C	-1.063744     4.674706     -2.688402
H	-1.755534     4.623911     -3.543295
H	-0.045343     4.759281     -3.100246
H	-1.281611     5.596142     -2.126789
C	-0.896402     2.160730     -2.625687
H	-1.591385     2.054813     -3.473336
H	-0.965087     1.251389     -2.014116
H	0.125585     2.207865     -3.029815
C	-0.603764     1.902523     2.998450
H	-1.181512     1.059906     2.592099
C	-1.581234     2.762378     3.819603
H	-2.393496     3.153040     3.188421
H	-1.057131     3.622397     4.268040
H	-2.027765     2.171100     4.635285
C	0.503683     1.308380     3.870456
H	1.104881     2.085153     4.369347
H	1.181586     0.679635     3.276385
H	0.062502     0.679784     4.659724
C	-0.650725     -2.281957     -2.957201
H	-1.411677     -1.594572     -2.561567
C	-1.380599     -3.347622     -3.789282
H	-2.093495     -3.905273     -3.164044
H	-0.666982     -4.066975     -4.223674
H	-1.936216     -2.880672     -4.618712
C	0.309512     -1.441426     -3.811721
H	1.078655     -2.064898     -4.295021
H	0.823549     -0.683153     -3.201767
H	-0.244935     -0.920894     -4.608886
C	-0.189752     -2.864738     2.079635
H	-0.740742     -1.916014     2.009999
C	-1.181702     -3.943037     2.548492
H	-1.621461     -3.671808     3.522077
H	-0.670483     -4.913114     2.664205
H	-1.998928     -4.080397     1.824895
C	0.939797     -2.657854     3.093185
H	0.526309     -2.295514     4.047579
H	1.671401     -1.920287     2.733018
H	1.480987     -3.593652     3.306518
H	1.660831     1.192409     -1.403506
H	3.043038     1.209151     0.983457

Cu_toluene_RC_singlet
91
scf energy: -3505.00076186
H	0.873595     5.687098     -0.695204
C	0.058732     4.962607     -0.683274
C	-1.942671     3.043881     -0.635942
C	-1.276410     5.328733     -0.906931
C	0.335947     3.619869     -0.440139
N	-0.663907     2.743535     -0.428892
C	-2.297038     4.367283     -0.885405
H	-1.524016     6.374355     -1.099973
H	-3.343801     4.621422     -1.055069
C	1.683315     2.985941     -0.176920
O	2.715912     3.640616     -0.141440
C	-2.853064     1.839397     -0.560207
O	-4.064424     1.930421     -0.727526
N	-2.142071     0.712274     -0.297086
N	1.563213     1.639792     0.006127
Cu	-0.229082     0.950258     -0.106480
H	1.031022     -0.972574     0.280741
O	0.080577     -0.805636     0.180933
C	2.684058     0.827701     0.270382
C	4.869457     -0.820596     0.796984
C	3.019022     0.528839     1.613668
C	3.423781     0.289849     -0.813904
C	4.521974     -0.525512     -0.523114
C	4.118072     -0.305126     1.852983
H	5.109821     -0.950007     -1.338544
H	4.392320     -0.553853     2.880324
H	5.725872     -1.467297     1.002400
C	-2.706103     -0.555592     -0.119745
C	-3.758515     -3.110737     0.233164
C	-3.220390     -0.923508     1.148521
C	-2.667048     -1.477757     -1.197587
C	-3.207922     -2.750702     -0.999527
C	-3.759205     -2.205888     1.295993
H	-3.194362     -3.477692     -1.812821
H	-4.175373     -2.509225     2.258653
H	-4.176668     -4.111004     0.370168
H	3.765446     -3.261121     -0.246660
C	2.727025     -3.595328     -0.234906
C	0.066264     -4.422697     -0.182245
C	1.935229     -3.344765     0.889994
C	2.189381     -4.260473     -1.340115
C	0.853501     -4.675191     -1.308048
C	0.591314     -3.750304     0.933232
H	2.806724     -4.455079     -2.220387
H	0.421633     -5.196375     -2.166170
H	-0.980652     -4.736097     -0.170983
C	2.988071     0.542184     -2.248813
H	2.394475     1.467335     -2.252296
C	4.161380     0.748891     -3.212442
H	3.786445     1.034346     -4.207877
H	4.756126     -0.169519     -3.340680
H	4.835043     1.544869     -2.858644
C	2.063883     -0.593187     -2.726467
H	1.670099     -0.377886     -3.732882
H	1.213878     -0.731975     -2.044004
H	2.610375     -1.548844     -2.767276
C	2.186400     1.062003     2.768418
H	1.500086     1.814320     2.355117
C	3.043497     1.758446     3.833009
H	3.648528     2.564019     3.388475
H	3.728432     1.054723     4.332651
H	2.400924     2.201080     4.610714
C	1.319557     -0.057073     3.370204
H	1.946090     -0.853660     3.804297
H	0.679633     -0.506933     2.598210
H	0.673276     0.339103     4.169908
C	-2.079737     -1.055804     -2.532469
H	-1.319736     -0.291656     -2.313764
C	-3.160574     -0.392705     -3.405059
H	-3.657647     0.431939     -2.873657
H	-3.934354     -1.127366     -3.683299
H	-2.720448     0.005971     -4.333610
C	-1.376654     -2.191431     -3.280744
H	-2.086677     -2.958140     -3.630636
H	-0.627059     -2.684087     -2.644737
H	-0.862978     -1.793296     -4.169822
C	-3.211576     0.057523     2.308869
H	-2.513708     0.865095     2.043215
C	-4.602408     0.688919     2.492405
H	-4.581538     1.451079     3.288457
H	-5.343006     -0.077134     2.776138
H	-4.940353     1.166481     1.561433
C	-2.701688     -0.569350     3.612962
H	-2.628757     0.198905     4.399085
H	-1.704764     -1.013878     3.477998
H	-3.378428     -1.355321     3.984248
H	2.366456     -2.815089     1.743516
C	-0.285003     -3.430121     2.113941
H	-0.891282     -2.540639     1.885084
H	0.309281     -3.210425     3.012769
H	-0.976861     -4.255200     2.342152

------------------------------------
2. Transition state structures (TS)
------------------------------------

Cu_DHA_TS_singlet
102
scf energy: -3774.00510993
H	4.062422     4.702264     -0.533730
C	4.096970     3.622819     -0.383943
C	4.085524     0.875140     0.002038
C	5.305341     2.918932     -0.274983
C	2.909981     2.897622     -0.293873
N	2.966911     1.583199     -0.110818
C	5.313429     1.530119     -0.079254
H	6.251811     3.459355     -0.342145
H	6.237866     0.959003     0.011008
C	1.494008     3.435150     -0.375494
O	1.272322     4.632779     -0.529042
C	3.841301     -0.607469     0.214790
O	4.780886     -1.395936     0.326560
N	2.518891     -0.879577     0.263475
N	0.576655     2.440191     -0.253111
Cu	1.305542     0.646595     0.022992
H	-1.028354     0.414568     0.128617
O	-0.338234     -0.270053     0.178063
H	-1.177952     -1.344660     0.264851
C	-0.805604     2.718074     -0.292501
C	-3.557448     3.197416     -0.357932
C	-1.471681     2.784301     -1.544658
C	-1.519730     2.853277     0.923431
C	-2.900303     3.090159     0.865934
C	-2.846067     3.039989     -1.551801
H	-3.468157     3.189443     1.793367
H	-3.379423     3.099677     -2.501820
H	-4.633622     3.383184     -0.385928
C	2.002679     -2.178258     0.416726
C	0.826062     -4.691311     0.718082
C	1.857146     -3.014728     -0.714114
C	1.539813     -2.580973     1.694797
C	0.953236     -3.844040     1.823053
C	1.275011     -4.277099     -0.536237
H	0.590527     -4.176769     2.797136
H	1.168007     -4.945741     -1.393577
H	0.366915     -5.675898     0.836025
H	-5.600992     0.703910     1.445480
C	-4.863287     -0.026409     1.787954
C	-2.987148     -1.895236     2.662663
C	-4.016441     -0.631521     0.853001
C	-4.774639     -0.342931     3.145901
C	-3.835714     -1.286678     3.583584
C	-3.060433     -1.574820     1.293724
H	-5.441684     0.140903     3.863087
H	-3.768555     -1.544918     4.642820
H	-2.256778     -2.636357     2.993743
C	-2.124531     -2.161511     0.316229
H	-1.589729     -3.051412     0.672687
C	-3.552254     -1.320178     -1.544870
C	-2.584912     -2.242177     -1.081440
C	-3.966117     -1.376032     -2.879768
H	-4.717980     -0.667045     -3.236651
C	-3.428022     -2.321149     -3.757944
H	-3.760367     -2.349548     -4.798245
C	-2.046860     -3.188221     -1.974148
H	-1.290261     -3.885524     -1.609678
C	-2.464412     -3.230449     -3.301685
H	-2.038242     -3.968645     -3.984733
C	-0.817301     2.733894     2.266622
H	0.248054     2.559954     2.060635
C	-0.920284     4.039285     3.068564
H	-0.350891     3.960808     4.008647
H	-1.965565     4.272232     3.329039
H	-0.516894     4.886188     2.491841
C	-1.332873     1.524855     3.062229
H	-0.785606     1.425661     4.013345
H	-1.193388     0.595064     2.493248
H	-2.405012     1.615538     3.296407
C	-0.716330     2.490634     -2.831681
H	0.336889     2.754499     -2.660228
C	-1.204112     3.308253     -4.031640
H	-1.200574     4.386982     -3.810587
H	-2.224692     3.025739     -4.335709
H	-0.547996     3.133979     -4.898787
C	-0.769025     0.980050     -3.131045
H	-1.803152     0.659155     -3.336023
H	-0.407361     0.387641     -2.278720
H	-0.152896     0.732513     -4.010428
C	1.739004     -1.657890     2.885927
H	1.707561     -0.629551     2.494243
C	3.138585     -1.871516     3.491116
H	3.924291     -1.783709     2.727126
H	3.212973     -2.877668     3.936546
H	3.337636     -1.132920     4.284835
C	0.651317     -1.771515     3.955778
H	0.655231     -2.756223     4.450158
H	-0.347502     -1.605134     3.528912
H	0.812902     -1.013643     4.738442
C	2.350261     -2.567885     -2.081119
H	2.575530     -1.494664     -2.005259
C	3.659086     -3.288861     -2.443118
H	4.054641     -2.920174     -3.403787
H	3.496817     -4.375373     -2.539298
H	4.418879     -3.119284     -1.666339
C	1.289737     -2.723863     -3.177571
H	1.673112     -2.337250     -4.135550
H	0.374415     -2.168547     -2.926642
H	1.009582     -3.777731     -3.336192
C	-4.078755     -0.264734     -0.607477
H	-5.103022     0.025419     -0.887640
H	-3.482367     0.657370     -0.755845

Cu_THF_TS_singlet
89
scf energy: -3465.87619287
H	1.384942     5.461829     -0.703903
C	0.506524     4.817442     -0.658990
C	-1.672313     3.101758     -0.529150
C	-0.796308     5.313700     -0.817979
C	0.659375     3.449750     -0.437267
N	-0.421629     2.678827     -0.386297
C	-1.905926     4.458168     -0.754627
H	-0.948118     6.380840     -0.993105
H	-2.927838     4.819072     -0.874001
C	1.956546     2.684353     -0.240480
O	3.045852     3.252589     -0.268002
C	-2.704734     1.992113     -0.419490
O	-3.906375     2.237482     -0.540554
N	-2.118922     0.796442     -0.194295
N	1.723574     1.362042     -0.048645
Cu	-0.152271     0.808226     -0.063496
H	1.114460     -1.136711     0.385572
O	0.150427     -1.029463     0.299725
C	2.781589     0.444731     0.131763
C	4.781987     -1.477518     0.497744
C	3.234490     0.148058     1.440667
C	3.298183     -0.249120     -0.990653
C	4.303266     -1.202331     -0.784254
C	4.241273     -0.813376     1.599409
H	4.712251     -1.745727     -1.639197
H	4.602920     -1.052155     2.602320
H	5.565108     -2.225887     0.640265
C	-2.854953     -0.396024     -0.042670
C	-4.164877     -2.841095     0.284283
C	-3.484300     -0.686706     1.192135
C	-2.862386     -1.330306     -1.106699
C	-3.525980     -2.549250     -0.921723
C	-4.140690     -1.916632     1.330500
H	-3.541737     -3.284692     -1.727266
H	-4.637367     -2.162936     2.269996
H	-4.679141     -3.796860     0.412766
C	2.004323     -4.080091     0.598225
O	0.013775     -4.143940     -0.696377
C	0.775175     -3.991854     1.514603
C	1.395381     -4.560778     -0.722153
C	-0.292972     -3.570090     0.522892
C	2.734509     -0.012478     -2.382264
H	2.012943     0.812041     -2.302966
C	3.817301     0.416739     -3.380492
H	3.370429     0.637982     -4.363036
H	4.571478     -0.373186     -3.528696
H	4.337141     1.321348     -3.028412
C	1.957250     -1.247308     -2.867203
H	1.472824     -1.048076     -3.836355
H	1.174398     -1.524132     -2.146027
H	2.625929     -2.114162     -2.997354
C	2.609091     0.816855     2.653797
H	1.879308     1.547778     2.279678
C	3.645956     1.583884     3.484736
H	4.161866     2.334248     2.865793
H	4.407798     0.909630     3.908565
H	3.159282     2.106502     4.323841
C	1.829896     -0.206189     3.496363
H	2.498349     -0.976217     3.914825
H	1.068015     -0.709965     2.882616
H	1.316878     0.289598     4.335986
C	-2.178122     -0.981856     -2.418907
H	-1.291360     -0.382212     -2.159297
C	-3.090695     -0.093529     -3.283066
H	-3.454514     0.780978     -2.725201
H	-3.972205     -0.665127     -3.618419
H	-2.555650     0.261547     -4.179096
C	-1.689434     -2.199844     -3.207372
H	-2.528962     -2.792615     -3.605853
H	-1.069168     -2.860215     -2.583506
H	-1.087124     -1.871703     -4.068864
C	-3.388540     0.303266     2.345497
H	-3.467707     1.310635     1.910423
C	-4.517708     0.170996     3.371863
H	-4.456680     0.989842     4.105729
H	-4.454580     -0.774300     3.934617
H	-5.508186     0.215494     2.892789
C	-2.016392     0.196137     3.033680
H	-1.910205     0.960029     3.820840
H	-1.195805     0.327993     2.316141
H	-1.893491     -0.795050     3.500229
H	2.467801     -3.089823     0.472216
H	2.780292     -4.761734     0.972025
H	0.525389     -4.978812     1.942716
H	0.894369     -3.281145     2.344369
H	1.871260     -4.129864     -1.614919
H	1.404306     -5.659899     -0.814789
H	-0.213125     -2.344631     0.398541
H	-1.356220     -3.712083     0.768798

Cu_cyclohexane_TS_singlet
94
scf energy: -3469.29882089
H	1.417658     5.523066     -0.326266
C	0.537855     4.880198     -0.287408
C	-1.643450     3.167493     -0.168245
C	-0.767596     5.391682     -0.336947
C	0.692064     3.498725     -0.179873
N	-0.390066     2.729708     -0.135272
C	-1.878811     4.537990     -0.273245
H	-0.920631     6.469632     -0.420748
H	-2.902831     4.911439     -0.299140
C	1.992625     2.721002     -0.090531
O	3.080146     3.295370     -0.122759
C	-2.675064     2.058184     -0.054394
O	-3.879005     2.320267     -0.025302
N	-2.085344     0.844527     0.020364
N	1.769053     1.390169     0.028097
Cu	-0.117404     0.841897     0.056433
H	1.160345     -1.115479     0.453704
O	0.194782     -1.016943     0.354641
C	2.818988     0.448341     0.089570
C	4.729143     -1.587301     0.208206
C	3.096668     -0.177686     1.331932
C	3.489071     0.054421     -1.095762
C	4.451017     -0.958616     -1.007235
C	4.053933     -1.201936     1.365927
H	4.981104     -1.279719     -1.904559
H	4.279467     -1.700223     2.309883
H	5.472939     -2.386320     0.250808
C	-2.824519     -0.348663     0.143888
C	-4.205486     -2.764497     0.412672
C	-2.919090     -0.961294     1.418309
C	-3.380783     -0.963029     -1.002749
C	-4.083117     -2.165272     -0.840613
C	-3.615351     -2.169473     1.530415
H	-4.533291     -2.646257     -1.711728
H	-3.703360     -2.654402     2.504343
H	-4.751462     -3.705164     0.518584
C	2.019405     -4.428766     -0.280736
C	-0.674676     -3.912343     -0.817270
C	1.167192     -4.068621     0.948401
C	1.779259     -3.439833     -1.425221
C	0.315476     -3.464265     -1.914024
C	-0.202345     -3.529629     0.564674
C	3.107545     0.685481     -2.427886
H	2.908307     1.749195     -2.233015
C	4.218180     0.626007     -3.480735
H	3.922514     1.202457     -4.371043
H	4.415719     -0.405808     -3.812809
H	5.160997     1.047450     -3.098888
C	1.813085     0.055729     -2.973979
H	1.470425     0.587945     -3.875493
H	1.002412     0.087291     -2.232242
H	1.978817     -0.999544     -3.241400
C	2.399000     0.309199     2.593689
H	1.403580     0.667429     2.291257
C	3.152441     1.519332     3.173418
H	3.285509     2.306075     2.416487
H	4.152738     1.216871     3.524835
H	2.604502     1.946603     4.028796
C	2.188541     -0.778267     3.649666
H	3.139842     -1.132726     4.077051
H	1.656632     -1.646546     3.231043
H	1.583465     -0.383775     4.480423
C	-3.239320     -0.326924     -2.376432
H	-2.445584     0.430716     -2.295847
C	-4.535200     0.397878     -2.777228
H	-4.814683     1.138680     -2.015002
H	-5.364989     -0.320603     -2.885405
H	-4.410127     0.916749     -3.741971
C	-2.804964     -1.330546     -3.452616
H	-3.576903     -2.094279     -3.638907
H	-1.878524     -1.850150     -3.165071
H	-2.621972     -0.810855     -4.406687
C	-2.305584     -0.280406     2.631073
H	-1.463599     0.323467     2.262051
C	-3.315299     0.693229     3.263057
H	-2.848191     1.267636     4.079821
H	-4.172532     0.140445     3.682198
H	-3.705319     1.401561     2.517381
C	-1.739876     -1.254932     3.667344
H	-1.211278     -0.700409     4.458543
H	-1.023016     -1.951334     3.206926
H	-2.529509     -1.847750     4.156072
H	3.085327     -4.449336     -0.005720
H	1.763714     -5.446616     -0.623212
H	1.037408     -4.955369     1.596491
H	1.700324     -3.332330     1.576599
H	2.036327     -2.428896     -1.073854
H	2.465285     -3.643297     -2.262110
H	-0.122055     -2.268195     0.498484
H	-0.964922     -3.613047     1.352902
H	-1.680459     -3.511871     -1.008430
H	-0.773609     -5.017100     -0.837561
H	0.211878     -4.131634     -2.784394
H	0.037702     -2.456631     -2.259360

Cu_cyclohexene_TS_singlet
92
scf energy: -3468.08485027
H	1.544438     5.448357     -0.840417
C	0.647690     4.839665     -0.721173
C	-1.577271     3.211414     -0.402362
C	-0.643624     5.381009     -0.807274
C	0.765671     3.472972     -0.473110
N	-0.335795     2.743702     -0.333347
C	-1.776529     4.569551     -0.647125
H	-0.768257     6.448475     -1.000716
H	-2.790531     4.965733     -0.708034
C	2.045298     2.667110     -0.342371
O	3.147211     3.197844     -0.467901
C	-2.636690     2.142327     -0.198536
O	-3.835330     2.419885     -0.249849
N	-2.072837     0.933778     0.024249
N	1.785519     1.360736     -0.087806
Cu	-0.108597     0.883975     0.063510
H	1.087263     -1.046684     0.723453
O	0.131954     -0.919358     0.584359
C	2.822146     0.409280     0.021447
C	4.802639     -1.547206     0.254065
C	3.278553     0.028751     1.307552
C	3.320380     -0.219577     -1.147752
C	4.321441     -1.186902     -1.006515
C	4.274940     -0.953234     1.399882
H	4.723303     -1.681164     -1.892471
H	4.645350     -1.255509     2.381029
H	5.580457     -2.309262     0.343124
C	-2.839043     -0.236508     0.177290
C	-4.289419     -2.607198     0.483720
C	-3.124514     -0.715733     1.477285
C	-3.236607     -0.964179     -0.971719
C	-3.979137     -2.137659     -0.794192
C	-3.851927     -1.904892     1.607898
H	-4.310509     -2.702424     -1.668346
H	-4.083813     -2.287084     2.605049
H	-4.863234     -3.529512     0.603108
C	1.998819     -3.836604     0.093534
C	-0.805297     -3.888494     -0.510425
C	0.997364     -3.956355     1.247078
C	1.521387     -4.592367     -1.152406
C	0.059290     -4.400109     -1.427626
C	-0.372369     -3.458234     0.812783
H	-0.322053     -4.719456     -2.402978
H	-1.856123     -3.747727     -0.774167
C	2.706198     0.093677     -2.503536
H	2.327278     1.124660     -2.460384
C	3.701517     0.020761     -3.665261
H	3.222335     0.365167     -4.595104
H	4.052714     -1.008180     -3.843485
H	4.582935     0.654014     -3.479337
C	1.496711     -0.827676     -2.751881
H	0.967908     -0.544901     -3.676053
H	0.780745     -0.788151     -1.918904
H	1.823456     -1.875526     -2.852366
C	2.717727     0.709672     2.546060
H	1.724257     1.095836     2.273054
C	3.585269     1.923008     2.923421
H	3.692477     2.610637     2.071742
H	4.594414     1.597103     3.225702
H	3.138909     2.475777     3.766030
C	2.529445     -0.241471     3.732366
H	3.490214     -0.608266     4.127212
H	1.920725     -1.115597     3.451792
H	2.014722     0.278127     4.555704
C	-2.876771     -0.471422     -2.364485
H	-2.071561     0.267550     -2.241031
C	-4.070110     0.252255     -3.010915
H	-4.421739     1.072222     -2.368231
H	-4.909310     -0.445625     -3.169365
H	-3.789091     0.671558     -3.991050
C	-2.333566     -1.584822     -3.269346
H	-3.099944     -2.343388     -3.496370
H	-1.478056     -2.095471     -2.802125
H	-1.996336     -1.162703     -4.229532
C	-2.651760     0.038869     2.709155
H	-2.076877     0.905084     2.353007
C	-3.838866     0.579108     3.520016
H	-3.486504     1.177423     4.376007
H	-4.461422     -0.239718     3.916664
H	-4.480053     1.219161     2.893924
C	-1.703679     -0.811664     3.567211
H	-1.333187     -0.229627     4.426835
H	-0.838909     -1.134420     2.969951
H	-2.207618     -1.708277     3.963781
H	2.126166     -2.773455     -0.165237
H	2.993156     -4.194134     0.399466
H	0.916489     -5.013280     1.565081
H	1.350834     -3.394953     2.126901
H	2.109828     -4.291192     -2.036622
H	1.711150     -5.679270     -1.043146
H	-0.269481     -2.226940     0.682677
H	-1.158310     -3.497477     1.581314

Cu_fluorene_TS_singlet
99
scf energy: -3734.70672691
H	3.285312     5.007269     -1.426643
C	3.481334     3.990112     -1.086190
C	3.882157     1.385180     -0.217579
C	4.782026     3.495939     -0.907856
C	2.415880     3.134465     -0.812680
N	2.670044     1.897536     -0.399909
C	4.998327     2.181303     -0.469611
H	5.637189     4.142804     -1.114038
H	5.998304     1.771220     -0.325367
C	0.934562     3.437364     -0.933124
O	0.530934     4.525537     -1.330171
C	3.862638     -0.059728     0.245100
O	4.908059     -0.674567     0.452287
N	2.594417     -0.513110     0.376792
N	0.180439     2.370298     -0.559712
Cu	1.174449     0.776765     -0.028211
H	-1.107262     0.265189     0.191400
O	-0.330116     -0.292970     0.377763
H	-0.968606     -1.339414     0.744890
C	-1.227196     2.390810     -0.610845
C	-4.017438     2.276806     -0.657559
C	-1.883897     1.819183     -1.730435
C	-1.963665     2.884920     0.497717
C	-3.359760     2.821670     0.447442
C	-3.283482     1.775693     -1.731944
H	-3.947337     3.186709     1.291151
H	-3.806715     1.334986     -2.583522
H	-5.107806     2.229757     -0.672013
C	2.288759     -1.843900     0.709709
C	1.572075     -4.460317     1.373021
C	2.337526     -2.849797     -0.284525
C	1.844009     -2.132958     2.024692
C	1.490198     -3.449415     2.335361
C	1.990894     -4.158569     0.077298
H	1.148344     -3.695548     3.342110
H	2.040493     -4.953697     -0.670145
H	1.297537     -5.485249     1.633873
H	-5.871516     -0.651199     -0.302875
C	-5.146062     -0.680152     0.513272
C	-3.273841     -0.730204     2.639480
C	-3.976712     -1.430000     0.402870
C	-5.379671     0.042659     1.692783
C	-4.456474     0.012882     2.746462
C	-3.031070     -1.453733     1.468204
H	-6.290758     0.637501     1.789493
H	-4.656390     0.582074     3.657093
H	-2.549757     -0.736267     3.456862
C	-1.855089     -2.241490     1.050144
H	-1.265457     -2.816053     1.775271
C	-3.464810     -2.283110     -0.676076
C	-2.211303     -2.815643     -0.257160
C	-3.988600     -2.612644     -1.925635
H	-4.948202     -2.207477     -2.255483
C	-3.261662     -3.476870     -2.757683
H	-3.659764     -3.741296     -3.740133
C	-1.491525     -3.672764     -1.095329
H	-0.523178     -4.063835     -0.780146
C	-2.028387     -4.002940     -2.345309
H	-1.476290     -4.671105     -3.010245
C	-1.241440     3.402780     1.732014
H	-0.230565     3.697887     1.418218
C	-1.906721     4.637789     2.348876
H	-1.288671     5.029847     3.171951
H	-2.898394     4.405249     2.768620
H	-2.031618     5.438015     1.602896
C	-1.087773     2.275359     2.768968
H	-0.479208     2.610106     3.624484
H	-0.608555     1.388732     2.329661
H	-2.073230     1.962428     3.148106
C	-1.092917     1.256250     -2.900431
H	-0.027570     1.375466     -2.658838
C	-1.359794     2.054839     -4.184913
H	-1.129085     3.121490     -4.038080
H	-2.413909     1.974592     -4.496839
H	-0.735763     1.678210     -5.011359
C	-1.353556     -0.245000     -3.090455
H	-2.403085     -0.447743     -3.353400
H	-1.128623     -0.803368     -2.170425
H	-0.721679     -0.647158     -3.898372
C	1.800769     -1.022812     3.061271
H	1.599563     -0.089814     2.514295
C	3.177005     -0.867171     3.731855
H	3.973890     -0.739316     2.984811
H	3.416895     -1.762826     4.328616
H	3.187254     0.004635     4.406220
C	0.689286     -1.187367     4.100362
H	0.863457     -2.050005     4.763052
H	-0.290000     -1.321013     3.617367
H	0.632524     -0.291246     4.737783
C	2.770573     -2.529428     -1.706238
H	2.808331     -1.434244     -1.793193
C	4.186350     -3.063725     -1.977111
H	4.523602     -2.778204     -2.986995
H	4.211466     -4.164182     -1.911629
H	4.897456     -2.655516     -1.244460
C	1.763656     -3.025833     -2.752933
H	2.084949     -2.724088     -3.762771
H	0.762977     -2.606013     -2.573665
H	1.674024     -4.124157     -2.750387

Cu_ph2ch2_TS_singlet
101
scf energy: -3735.90013411
H	3.828679     4.792487     -0.778936
C	3.890923     3.742172     -0.492754
C	3.952060     1.061898     0.225236
C	5.108928     3.120997     -0.178964
C	2.731095     2.971478     -0.429199
N	2.823493     1.693278     -0.079438
C	5.153911     1.767185     0.185418
H	6.034394     3.699127     -0.219377
H	6.087244     1.260573     0.432662
C	1.310492     3.417108     -0.724177
O	1.063558     4.562423     -1.092469
C	3.747747     -0.399740     0.582346
O	4.698504     -1.115423     0.898362
N	2.442600     -0.741989     0.500668
N	0.424371     2.406612     -0.533749
Cu	1.199070     0.689863     -0.002205
H	-1.113177     0.370964     -0.151263
O	-0.427621     -0.274453     0.097315
H	-1.249033     -1.286114     0.325943
C	-0.956493     2.573372     -0.772322
C	-3.707584     2.781509     -1.216073
C	-1.509233     2.070780     -1.976165
C	-1.780682     3.156418     0.225679
C	-3.151423     3.267837     -0.029786
C	-2.893362     2.177650     -2.173120
H	-3.803098     3.727075     0.714223
H	-3.336786     1.791027     -3.093326
H	-4.783342     2.865195     -1.387273
C	1.968486     -2.043442     0.738215
C	0.881689     -4.576268     1.186921
C	2.037003     -3.018157     -0.284666
C	1.332487     -2.319813     1.974765
C	0.794467     -3.594453     2.178286
C	1.498432     -4.286816     -0.030709
H	0.300817     -3.829088     3.123003
H	1.554232     -5.059115     -0.801321
H	0.458903     -5.568385     1.362849
H	-4.896013     1.574555     1.648344
C	-4.493117     0.602337     1.937621
C	-3.409947     -1.860012     2.675273
C	-3.682823     -0.096670     1.043965
C	-4.770148     0.072841     3.202998
C	-4.222286     -1.161401     3.569182
C	-3.136661     -1.349935     1.390540
H	-5.400471     0.624826     3.903942
H	-4.425736     -1.579918     4.557699
H	-2.979517     -2.820564     2.967883
C	-2.223900     -2.084022     0.483716
H	-1.688438     -2.899228     0.990164
C	-3.756907     -1.986334     -1.554483
C	-2.595405     -2.447194     -0.900594
C	-4.012437     -2.332611     -2.881149
H	-4.921297     -1.969515     -3.366918
C	-3.117087     -3.142556     -3.588900
H	-3.318688     -3.406791     -4.629455
C	-1.706689     -3.272506     -1.626661
H	-0.800228     -3.629344     -1.134298
C	-1.963263     -3.614982     -2.951025
H	-1.257153     -4.248500     -3.492634
C	-1.178007     3.579252     1.557450
H	-0.165990     3.956447     1.349611
C	-1.947435     4.705610     2.253560
H	-1.395666     5.042430     3.144913
H	-2.941727     4.374629     2.593703
H	-2.085355     5.572635     1.588955
C	-1.041253     2.358943     2.487761
H	-0.515810     2.632790     3.416601
H	-0.484657     1.542905     2.007174
H	-2.033942     1.964026     2.754966
C	-0.622462     1.452897     -3.045741
H	0.388070     1.374133     -2.620967
C	-0.526911     2.381156     -4.266796
H	-0.163247     3.378067     -3.972908
H	-1.509870     2.506763     -4.749740
H	0.167385     1.967332     -5.015862
C	-1.069397     0.036567     -3.428424
H	-2.073081     0.026426     -3.880898
H	-1.092155     -0.617823     -2.546101
H	-0.371143     -0.401883     -4.158951
C	1.294060     -1.249211     3.052275
H	1.306914     -0.279687     2.533019
C	2.570882     -1.318222     3.909021
H	3.474261     -1.277155     3.282833
H	2.599877     -2.260638     4.480961
H	2.605373     -0.482752     4.627240
C	0.033323     -1.279545     3.918328
H	-0.028117     -2.191265     4.534213
H	-0.875403     -1.221386     3.302791
H	0.029563     -0.420214     4.607387
C	2.701360     -2.707660     -1.616635
H	2.861558     -1.620585     -1.649704
C	4.081314     -3.380177     -1.701162
H	4.592121     -3.105526     -2.638655
H	3.986436     -4.478573     -1.677464
H	4.712416     -3.067391     -0.856696
C	1.817506     -3.065477     -2.818713
H	2.320737     -2.784478     -3.757746
H	0.855279     -2.534421     -2.777006
H	1.606270     -4.145879     -2.869556
H	-3.456103     0.353284     0.075646
H	-4.474590     -1.368007     -1.015802

Cu_toluene_TS_singlet
91
scf energy: -3504.97311344
H	-0.758648     -5.322066     -2.105200
C	0.042657     -4.638769     -1.822435
C	2.017835     -2.838341     -1.069898
C	1.395807     -4.939317     -2.040080
C	-0.265056     -3.418756     -1.222423
N	0.724287     -2.597576     -0.887868
C	2.403991     -4.039231     -1.664139
H	1.667886     -5.887435     -2.508592
H	3.462025     -4.249810     -1.822608
C	-1.643509     -2.872329     -0.889503
O	-2.662947     -3.507630     -1.147071
C	2.915781     -1.707895     -0.594560
O	4.139427     -1.778124     -0.720159
N	2.191003     -0.697282     -0.066555
N	-1.559788     -1.649955     -0.308840
Cu	0.247656     -0.970190     -0.002179
H	-1.223998     0.499503     1.128830
O	-0.253114     0.537157     1.047883
C	-2.699025     -0.904502     0.062231
C	-4.820054     0.731709     0.858254
C	-3.167586     -0.970849     1.396357
C	-3.275569     -0.006173     -0.873752
C	-4.340569     0.797138     -0.452576
C	-4.234724     -0.142297     1.772968
H	-4.798828     1.496365     -1.152933
H	-4.611887     -0.183605     2.797385
H	-5.649395     1.372405     1.167402
C	2.754423     0.526975     0.339715
C	3.741011     3.003594     1.177328
C	2.955098     0.766603     1.721316
C	3.002178     1.537672     -0.620893
C	3.508487     2.767135     -0.177714
C	3.456186     2.010753     2.118468
H	3.719888     3.554833     -0.904052
H	3.623633     2.213442     3.177704
H	4.133436     3.969676     1.504241
H	-3.942375     4.200351     -0.546934
C	-2.855008     4.225228     -0.447686
C	-0.066239     4.256068     -0.214647
C	-2.247124     3.622206     0.648390
C	-2.074783     4.851058     -1.430604
C	-0.678646     4.861745     -1.308544
C	-0.838858     3.635173     0.795888
H	-2.553139     5.319784     -2.293471
H	-0.066982     5.338782     -2.077656
H	1.022367     4.248453     -0.126246
C	-2.694473     0.106832     -2.275916
H	-2.322399     -0.891497     -2.550656
C	-3.721603     0.519483     -3.334925
H	-3.271849     0.460151     -4.338307
H	-4.061498     1.557842     -3.193162
H	-4.607218     -0.134617     -3.317364
C	-1.492410     1.068517     -2.288221
H	-1.008297     1.077909     -3.277446
H	-0.735733     0.786839     -1.543413
H	-1.811322     2.094291     -2.050485
C	-2.534538     -1.923536     2.398397
H	-1.650482     -2.359470     1.912419
C	-3.490776     -3.079673     2.728522
H	-3.784952     -3.612382     1.811208
H	-4.407177     -2.712407     3.219141
H	-3.009642     -3.801608     3.408111
C	-2.044915     -1.196979     3.659123
H	-2.875406     -0.734775     4.216536
H	-1.325052     -0.407161     3.395076
H	-1.540657     -1.902946     4.338217
C	2.749903     1.287371     -2.099586
H	2.096788     0.404963     -2.167154
C	4.064546     0.945927     -2.821864
H	4.559291     0.088729     -2.343499
H	4.755901     1.804816     -2.796271
H	3.875016     0.695809     -3.878742
C	2.016100     2.445166     -2.787106
H	2.626308     3.362263     -2.815684
H	1.073281     2.681302     -2.273587
H	1.778972     2.177665     -3.829210
C	2.644996     -0.330417     2.725505
H	1.840620     -0.937048     2.283837
C	3.864246     -1.251356     2.905771
H	3.616272     -2.108529     3.553135
H	4.696849     -0.700587     3.374524
H	4.218588     -1.635874     1.938088
C	2.132884     0.193694     4.069911
H	1.802156     -0.645745     4.701747
H	1.277764     0.873516     3.932358
H	2.912890     0.734663     4.629527
H	-2.857976     3.116771     1.400450
C	-0.198149     2.945049     1.906587
H	-0.086709     1.737208     1.482140
H	-0.801327     2.827598     2.815909
H	0.850470     3.201532     2.099555

-----------------------------
3. Product complexes (PC)
-----------------------------

Cu_DHA_PC_singlet
102
scf energy: -3774.04091133
H	-4.024994     4.724960     0.148735
C	-4.053924     3.637362     0.077984
C	-4.033731     0.866449     -0.093081
C	-5.259615     2.920950     0.045410
C	-2.863221     2.912939     0.018957
N	-2.918824     1.588435     -0.064350
C	-5.264529     1.520549     -0.039468
H	-6.207995     3.460748     0.089733
H	-6.188437     0.942089     -0.061658
C	-1.445340     3.466297     0.057601
O	-1.246681     4.679454     0.148887
C	-3.788357     -0.634349     -0.165848
O	-4.736603     -1.423903     -0.192733
N	-2.469618     -0.910609     -0.184176
N	-0.531621     2.475259     -0.011351
Cu	-1.236689     0.632127     -0.183186
H	1.295030     0.326542     -0.524597
O	0.516593     -0.246334     -0.630359
H	0.777688     -1.139751     -0.338529
C	0.853652     2.725275     0.054618
C	3.618372     3.115999     0.178213
C	1.489685     2.807344     1.320742
C	1.604871     2.783323     -1.144754
C	2.990273     2.984690     -1.059813
C	2.872788     3.016132     1.356806
H	3.584210     3.042436     -1.973760
H	3.384239     3.093871     2.316793
H	4.697003     3.281896     0.228734
C	-1.947440     -2.219038     -0.171901
C	-0.693690     -4.717241     -0.140912
C	-1.780804     -2.897847     1.059739
C	-1.482694     -2.781539     -1.387043
C	-0.858527     -4.034151     -1.348604
C	-1.153255     -4.150941     1.049381
H	-0.500447     -4.487874     -2.274714
H	-1.022731     -4.694691     1.987764
H	-0.202839     -5.693423     -0.128190
H	5.098203     0.352484     -2.158138
C	4.425890     -0.508890     -2.192980
C	2.703138     -2.702473     -2.298314
C	3.903395     -1.009306     -0.998103
C	4.102787     -1.086525     -3.424655
C	3.241153     -2.193812     -3.472139
C	3.010942     -2.120362     -1.041272
H	4.519009     -0.674268     -4.346309
H	2.986273     -2.649532     -4.431524
H	2.020732     -3.554114     -2.325557
C	2.419647     -2.610745     0.162985
H	1.726484     -3.452921     0.107619
C	3.635873     -0.960448     1.547009
C	2.727721     -2.053412     1.441556
C	3.924545     -0.433067     2.808092
H	4.615347     0.410753     2.884902
C	3.346550     -0.963366     3.965556
H	3.585053     -0.533138     4.940652
C	2.148581     -2.578558     2.625696
H	1.451487     -3.414025     2.538294
C	2.454976     -2.043686     3.869087
H	1.996531     -2.458501     4.769500
C	0.900115     2.678948     -2.488313
H	-0.057186     2.169446     -2.302752
C	0.565707     4.082469     -3.021175
H	-0.020818     4.018504     -3.952250
H	1.489139     4.644900     -3.238293
H	-0.014322     4.654187     -2.281483
C	1.671812     1.844749     -3.515808
H	1.068772     1.715064     -4.428406
H	1.912950     0.846059     -3.122027
H	2.617732     2.324148     -3.814776
C	0.668093     2.620394     2.589425
H	-0.294446     3.128785     2.425461
C	1.305834     3.239313     3.836584
H	1.557081     4.299975     3.681186
H	2.226399     2.709695     4.130030
H	0.609080     3.174360     4.686642
C	0.373576     1.128446     2.831210
H	1.303276     0.570976     3.014115
H	-0.123448     0.663325     1.968035
H	-0.285778     0.994000     3.703112
C	-1.737421     -2.048747     -2.695151
H	-1.804480     -0.978654     -2.447971
C	-3.104681     -2.465092     -3.266544
H	-3.903442     -2.320371     -2.524341
H	-3.094465     -3.530281     -3.552327
H	-3.349852     -1.874343     -4.164448
C	-0.621147     -2.206478     -3.729165
H	-0.512397     -3.248380     -4.071588
H	0.345334     -1.879303     -3.321009
H	-0.840862     -1.593768     -4.617866
C	-2.323053     -2.299759     2.349282
H	-2.510205     -1.234453     2.151069
C	-3.672326     -2.946946     2.706143
H	-4.108462     -2.471131     3.599988
H	-3.544497     -4.020818     2.922740
H	-4.382359     -2.841267     1.873519
C	-1.336420     -2.370156     3.519238
H	-1.767647     -1.881493     4.407601
H	-0.393969     -1.860018     3.276380
H	-1.097762     -3.408591     3.800967
C	4.287281     -0.380564     0.317757
H	5.385812     -0.438111     0.433527
H	4.076427     0.702214     0.276449

Cu_THF_PC_singlet
89
scf energy: -3465.89534718
H	1.966715     5.246370     -0.508108
C	1.030554     4.697266     -0.403749
C	-1.303767     3.216722     -0.148101
C	-0.220071     5.329288     -0.474630
C	1.053338     3.318106     -0.197240
N	-0.097928     2.664024     -0.079680
C	-1.407647     4.593439     -0.349392
H	-0.269578     6.408478     -0.634794
H	-2.391109     5.060264     -0.409221
C	2.278826     2.417038     -0.127774
O	3.410698     2.879181     -0.294633
C	-2.445266     2.217969     -0.019609
O	-3.617106     2.602664     -0.074263
N	-1.985580     0.959069     0.132072
N	1.926058     1.136970     0.102549
Cu	-0.019060     0.756616     0.268352
H	1.120160     -1.336589     1.001346
O	0.178360     -1.085719     1.028974
C	2.829603     0.058718     0.048170
C	4.407360     -2.253071     -0.035599
C	3.279337     -0.527987     1.259910
C	3.145905     -0.526277     -1.203086
C	3.951343     -1.672076     -1.219964
C	4.066120     -1.686712     1.194067
H	4.217698     -2.126463     -2.177059
H	4.421323     -2.151316     2.115352
H	5.024426     -3.153965     -0.069910
C	-2.850135     -0.155468     0.160415
C	-4.470145     -2.437878     0.226681
C	-3.153828     -0.762769     1.403432
C	-3.313740     -0.718199     -1.053883
C	-4.139625     -1.849189     -0.994662
C	-3.965904     -1.903572     1.414198
H	-4.517862     -2.286779     -1.921030
H	-4.214391     -2.379998     2.364448
H	-5.109547     -3.323646     0.252725
C	1.168246     -4.503412     0.067345
O	-0.106190     -3.248726     -1.486059
C	-0.294601     -4.429939     0.541018
C	1.053201     -4.112548     -1.406284
C	-0.828575     -3.331456     -0.331061
C	2.626382     0.080627     -2.496801
H	1.839525     0.796080     -2.219001
C	3.735924     0.872063     -3.207494
H	3.345809     1.361941     -4.114645
H	4.561721     0.206919     -3.510540
H	4.141378     1.647323     -2.540995
C	1.977255     -0.959027     -3.419423
H	1.545382     -0.464758     -4.304331
H	1.169011     -1.496632     -2.900890
H	2.705728     -1.701940     -3.782777
C	2.941115     0.138044     2.585373
H	1.980181     0.655667     2.441357
C	3.987741     1.218056     2.911167
H	4.089450     1.931811     2.080548
H	4.974114     0.757111     3.086258
H	3.705368     1.775031     3.819427
C	2.765183     -0.845842     3.745263
H	3.708904     -1.348242     4.011076
H	2.022041     -1.622069     3.502539
H	2.416306     -0.312448     4.643234
C	-2.921873     -0.113561     -2.393071
H	-2.060023     0.543191     -2.201978
C	-4.055836     0.762023     -2.951850
H	-4.340596     1.537186     -2.226288
H	-4.946186     0.149491     -3.172697
H	-3.744499     1.254502     -3.887902
C	-2.473287     -1.171212     -3.411302
H	-3.309340     -1.816341     -3.726771
H	-1.682815     -1.817207     -2.999534
H	-2.080676     -0.682182     -4.317442
C	-2.636431     -0.144551     2.691730
H	-1.727959     0.415777     2.427885
C	-3.653663     0.872539     3.236589
H	-3.250959     1.398500     4.117836
H	-4.584884     0.364838     3.538983
H	-3.910438     1.619998     2.471163
C	-2.240398     -1.177693     3.750228
H	-1.772491     -0.676885     4.612721
H	-1.516353     -1.899542     3.341531
H	-3.108895     -1.738380     4.131541
H	1.790865     -3.771944     0.606758
H	1.622270     -5.494576     0.201091
H	-0.823191     -5.383780     0.342003
H	-0.401887     -4.221160     1.616286
H	1.918782     -3.558608     -1.791271
H	0.862868     -4.983395     -2.055367
H	-0.314061     -1.835309     0.575912
H	-1.879306     -3.044590     -0.432075

Cu_cyclohexane_PC_singlet
94
scf energy: -3469.31708053
H	1.834094     5.387773     -0.418847
C	0.912919     4.808299     -0.352861
C	-1.375875     3.251387     -0.167569
C	-0.354628     5.406661     -0.403276
C	0.975217     3.422325     -0.209280
N	-0.155358     2.728073     -0.132854
C	-1.519730     4.631946     -0.306678
H	-0.435229     6.490066     -0.514830
H	-2.516653     5.072383     -0.334203
C	2.229562     2.568813     -0.117264
O	3.347504     3.086907     -0.181765
C	-2.488521     2.225445     -0.025626
O	-3.667821     2.587914     0.005634
N	-1.998205     0.971456     0.063567
N	1.924615     1.264826     0.036873
Cu	-0.021278     0.809270     0.120816
H	1.164348     -1.355371     0.725333
O	0.230126     -1.081316     0.708787
C	2.899380     0.249345     0.094982
C	4.595566     -1.973560     0.206885
C	3.129317     -0.396533     1.338345
C	3.532960     -0.203941     -1.089609
C	4.385746     -1.311272     -1.004418
C	3.973010     -1.516942     1.368513
H	4.882407     -1.680233     -1.902436
H	4.154693     -2.031571     2.313290
H	5.250197     -2.847349     0.244906
C	-2.847617     -0.149043     0.181674
C	-4.431653     -2.444142     0.433383
C	-2.972509     -0.780281     1.445233
C	-3.494916     -0.679008     -0.960425
C	-4.294962     -1.819583     -0.806137
C	-3.766117     -1.928979     1.547625
H	-4.811879     -2.233388     -1.674934
H	-3.874894     -2.425548     2.513627
H	-5.052567     -3.337935     0.531371
C	1.486787     -4.641454     -0.521599
C	-1.100547     -3.744620     -1.060534
C	0.625270     -4.395427     0.726640
C	1.432254     -3.437849     -1.467831
C	-0.001414     -3.137829     -1.965854
C	-0.699985     -3.783857     0.377379
C	3.240356     0.484643     -2.416589
H	3.202706     1.564336     -2.209954
C	4.326603     0.271458     -3.475187
H	4.115830     0.893360     -4.359028
H	4.368619     -0.775333     -3.816824
H	5.323068     0.545818     -3.095579
C	1.867708     0.060129     -2.967698
H	1.619792     0.630165     -3.877185
H	1.067766     0.235783     -2.234308
H	1.865885     -1.010506     -3.224073
C	2.523629     0.184392     2.609088
H	1.563515     0.642413     2.328118
C	3.419170     1.320081     3.135319
H	3.602672     2.074399     2.356141
H	4.395656     0.922241     3.457608
H	2.950797     1.817798     3.999965
C	2.235357     -0.851561     3.698076
H	3.158480     -1.292694     4.106358
H	1.603365     -1.669992     3.319944
H	1.701699     -0.377385     4.536317
C	-3.349127     -0.020227     -2.323686
H	-2.515962     0.693518     -2.246144
C	-4.614688     0.776769     -2.681019
H	-4.836295     1.515181     -1.897923
H	-5.482844     0.104530     -2.785449
H	-4.483528     1.308506     -3.637944
C	-2.988041     -1.020652     -3.430057
H	-3.792253     -1.754254     -3.600430
H	-2.070619     -1.575377     -3.184149
H	-2.820114     -0.491719     -4.381883
C	-2.304198     -0.169125     2.667264
H	-1.428150     0.389043     2.307043
C	-3.245409     0.854816     3.324862
H	-2.740316     1.376805     4.154123
H	-4.138835     0.352484     3.731668
H	-3.584615     1.605288     2.595422
C	-1.797828     -1.201813     3.677783
H	-1.220532     -0.702874     4.471985
H	-1.138653     -1.939600     3.195436
H	-2.622245     -1.745913     4.165726
H	2.526875     -4.850530     -0.226790
H	1.122926     -5.540065     -1.049030
H	0.466307     -5.342366     1.280759
H	1.173676     -3.752853     1.444714
H	1.837194     -2.560734     -0.938661
H	2.108247     -3.592583     -2.322642
H	-0.314809     -1.896671     0.575804
H	-1.468236     -3.695491     1.152842
H	-2.052215     -3.211349     -1.189912
H	-1.292493     -4.788491     -1.391585
H	-0.139846     -3.516113     -2.990630
H	-0.144085     -2.047833     -2.020279

Cu_cyclohexene_PC_singlet
92
scf energy: -3468.11675379
H	1.503759     5.489408     -0.482104
C	0.618646     4.863117     -0.367697
C	-1.577746     3.190704     -0.080031
C	-0.679983     5.393788     -0.369206
C	0.759280     3.483754     -0.215343
N	-0.330024     2.735200     -0.080831
C	-1.799118     4.560273     -0.226105
H	-0.821635     6.470325     -0.486287
H	-2.818160     4.947824     -0.228782
C	2.056227     2.687637     -0.204887
O	3.141863     3.253246     -0.350783
C	-2.627507     2.099207     0.064843
O	-3.828339     2.383557     0.063798
N	-2.059653     0.879543     0.170628
N	1.819652     1.369918     -0.035301
Cu	-0.081197     0.831358     0.188162
H	1.257469     -1.217716     0.816247
O	0.308386     -1.009180     0.883191
C	2.850159     0.408227     -0.061460
C	4.759508     -1.636220     -0.101925
C	3.365014     -0.092688     1.160172
C	3.269225     -0.132022     -1.304562
C	4.230718     -1.148780     -1.299857
C	4.324066     -1.115945     1.115569
H	4.569944     -1.576621     -2.244349
H	4.735452     -1.510148     2.046493
H	5.504695     -2.434869     -0.119901
C	-2.834586     -0.298090     0.202641
C	-4.282373     -2.692461     0.271402
C	-3.005308     -0.977592     1.433973
C	-3.353129     -0.834781     -1.000226
C	-4.092029     -2.023961     -0.938318
C	-3.729542     -2.175864     1.445293
H	-4.512293     -2.443353     -1.855440
H	-3.874400     -2.710341     2.386042
H	-4.852740     -3.624049     0.298933
C	1.990392     -3.934882     -0.012248
C	-0.765391     -3.578054     -0.687768
C	0.925566     -4.401224     0.991148
C	1.561099     -4.160724     -1.467743
C	0.162555     -3.683711     -1.723296
C	-0.447317     -3.910612     0.628334
H	-0.143353     -3.457108     -2.747597
H	-1.778483     -3.235057     -0.911187
C	2.627089     0.361073     -2.593564
H	2.422211     1.433567     -2.460973
C	3.524083     0.219193     -3.826717
H	3.048545     0.699942     -4.695758
H	3.694193     -0.836464     -4.092478
H	4.505456     0.692584     -3.668429
C	1.278936     -0.343854     -2.824332
H	0.750097     0.083179     -3.690872
H	0.615413     -0.255039     -1.951327
H	1.429802     -1.418308     -3.009261
C	2.913343     0.514840     2.479548
H	1.922837     0.959235     2.300254
C	3.854057     1.664224     2.880355
H	3.926595     2.409108     2.074227
H	4.868127     1.281560     3.083506
H	3.490837     2.167887     3.791017
C	2.760006     -0.513256     3.605115
H	3.726076     -0.951003     3.902833
H	2.090971     -1.335945     3.306152
H	2.329176     -0.035145     4.498766
C	-3.115676     -0.143413     -2.333623
H	-2.362345     0.637859     -2.159310
C	-4.394993     0.547715     -2.830649
H	-4.763930     1.256472     -2.075418
H	-5.188663     -0.190813     -3.032856
H	-4.203099     1.100509     -3.765003
C	-2.535505     -1.096677     -3.387477
H	-3.240415     -1.902452     -3.647946
H	-1.604869     -1.561914     -3.028786
H	-2.304057     -0.547800     -4.314432
C	-2.458793     -0.365733     2.713988
H	-1.605522     0.264100     2.423983
C	-3.511299     0.564080     3.342257
H	-3.097440     1.092460     4.216816
H	-4.388139     -0.014885     3.677139
H	-3.859945     1.312661     2.615112
C	-1.940985     -1.397562     3.719719
H	-1.465245     -0.888919     4.573125
H	-1.190577     -2.057682     3.258112
H	-2.749136     -2.027132     4.125307
H	2.187901     -2.859762     0.127685
H	2.949842     -4.434607     0.187218
H	0.910777     -5.509545     1.027465
H	1.191833     -4.080694     2.012510
H	2.268923     -3.664442     -2.152494
H	1.622720     -5.240904     -1.713172
H	-0.175222     -1.815928     0.599193
H	-1.226494     -3.881377     1.394276

Cu_fluorene_PC_singlet
99
scf energy: -3734.74392137
H	-2.706793     5.137773     -1.788623
C	-2.975963     4.097941     -1.601475
C	-3.569047     1.432644     -1.102292
C	-4.242053     3.583279     -1.917562
C	-2.042991     3.230952     -1.032395
N	-2.387210     1.966679     -0.814436
C	-4.554783     2.237668     -1.673174
H	-4.993403     4.238123     -2.364115
H	-5.528813     1.812715     -1.916903
C	-0.609660     3.552876     -0.634704
O	-0.149373     4.683839     -0.807159
C	-3.664945     -0.050625     -0.776826
O	-4.697765     -0.680101     -1.021718
N	-2.516735     -0.509376     -0.237920
N	0.009091     2.470987     -0.118830
Cu	-1.067107     0.813804     0.014301
H	1.122166     0.019866     1.210220
O	0.191214     -0.255501     1.147731
H	0.183473     -1.228392     1.138072
C	1.367615     2.486308     0.255098
C	4.051061     2.387358     1.026643
C	1.703535     2.590777     1.626685
C	2.367931     2.292463     -0.731267
C	3.705707     2.263714     -0.321383
C	3.055741     2.537452     1.991950
H	4.494286     2.133040     -1.062353
H	3.334914     2.619679     3.043956
H	5.101950     2.355908     1.324869
C	-2.311435     -1.873838     0.049189
C	-1.779819     -4.551820     0.658875
C	-2.413914     -2.319162     1.391002
C	-1.906947     -2.756172     -0.981715
C	-1.655493     -4.095237     -0.653610
C	-2.148705     -3.664847     1.672756
H	-1.356457     -4.793259     -1.439144
H	-2.231419     -4.027967     2.698780
H	-1.578650     -5.599477     0.895500
H	5.183129     -0.251723     -0.366534
C	4.641607     -0.986053     -0.964047
C	3.244869     -2.889335     -2.550299
C	3.635304     -1.759624     -0.399819
C	4.944769     -1.157284     -2.325945
C	4.250314     -2.094587     -3.108373
C	2.931357     -2.731155     -1.188841
H	5.729228     -0.549773     -2.782569
H	4.501467     -2.203623     -4.165729
H	2.708404     -3.618756     -3.160795
C	1.969113     -3.390159     -0.354049
H	1.275911     -4.170944     -0.662377
C	3.080415     -1.812332     0.957679
C	2.065079     -2.832427     0.965754
C	3.358434     -1.086254     2.110458
H	4.110777     -0.296266     2.106604
C	2.643205     -1.378270     3.287577
H	2.852996     -0.811439     4.196709
C	1.361928     -3.114279     2.150673
H	0.587277     -3.881872     2.163591
C	1.663156     -2.382244     3.306107
H	1.122340     -2.589585     4.231524
C	1.964078     2.075326     -2.184090
H	1.136199     2.769813     -2.393853
C	3.079055     2.380840     -3.188649
H	2.686916     2.317604     -4.215615
H	3.905831     1.657166     -3.111346
H	3.492439     3.390912     -3.043049
C	1.441067     0.642660     -2.397085
H	1.064662     0.510183     -3.423648
H	0.616523     0.402280     -1.710653
H	2.238662     -0.093408     -2.226462
C	0.606771     2.812300     2.656390
H	-0.317600     2.399184     2.225848
C	0.372443     4.318934     2.860072
H	0.170615     4.818168     1.900656
H	1.262765     4.791628     3.307391
H	-0.482170     4.496020     3.533442
C	0.854606     2.089612     3.983579
H	1.729308     2.491102     4.519946
H	1.017045     1.012847     3.823276
H	-0.016702     2.206718     4.647106
C	-1.778475     -2.269670     -2.416846
H	-1.817138     -1.171553     -2.386825
C	-2.971127     -2.750269     -3.259402
H	-3.917992     -2.422924     -2.805991
H	-2.982521     -3.850567     -3.333357
H	-2.914930     -2.343702     -4.282578
C	-0.436692     -2.650765     -3.053261
H	-0.314406     -3.742421     -3.142455
H	0.404772     -2.263361     -2.462024
H	-0.360685     -2.227196     -4.067534
C	-2.861919     -1.347558     2.471411
H	-2.558198     -0.344403     2.136255
C	-4.397268     -1.343418     2.573074
H	-4.741530     -0.570956     3.280151
H	-4.761427     -2.320524     2.932137
H	-4.858228     -1.151067     1.593097
C	-2.207118     -1.592188     3.833498
H	-2.495300     -0.797591     4.539662
H	-1.109818     -1.592140     3.751900
H	-2.517226     -2.551277     4.278418

Cu_ph2ch2_PC_singlet
101
scf energy: -3735.93372231
H	5.211086     3.050264     -1.433986
C	4.908248     2.042944     -1.146966
C	4.049966     -0.495632     -0.415434
C	5.827301     0.989320     -1.031415
C	3.566051     1.769820     -0.881290
N	3.218940     0.534790     -0.535843
C	5.408322     -0.298297     -0.662703
H	6.884867     1.173663     -1.232317
H	6.104882     -1.131788     -0.568095
C	2.393889     2.741797     -0.954824
O	2.571502     3.911225     -1.304766
C	3.363309     -1.794471     -0.006663
O	4.018736     -2.825450     0.165882
N	2.034376     -1.616601     0.119367
N	1.237969     2.137834     -0.614390
Cu	1.346972     0.215881     -0.170674
H	-1.160715     0.486580     0.669451
O	-0.563684     -0.172323     0.273628
H	-0.731550     -1.018428     0.723115
C	-0.019168     2.773933     -0.631461
C	-2.606595     3.830927     -0.597535
C	-0.940462     2.403110     -1.643136
C	-0.394136     3.657604     0.410259
C	-1.690502     4.188990     0.394119
C	-2.234411     2.937305     -1.602988
H	-1.999379     4.884998     1.174982
H	-2.960352     2.654020     -2.366609
H	-3.617575     4.245116     -0.580800
C	1.120503     -2.618018     0.500015
C	-0.926125     -4.378604     1.237096
C	0.460823     -3.378317     -0.497698
C	0.737117     -2.714787     1.862561
C	-0.289423     -3.604371     2.208937
C	-0.550552     -4.263412     -0.102996
H	-0.597309     -3.691761     3.252573
H	-1.062261     -4.866023     -0.855932
H	-1.724948     -5.066758     1.523591
H	-2.915107     2.862668     2.487667
C	-2.989541     1.790726     2.675522
C	-3.107389     -0.959810     3.123538
C	-3.200837     0.930993     1.600008
C	-2.853946     1.292348     3.977359
C	-2.909316     -0.091960     4.190650
C	-3.284055     -0.478712     1.796125
H	-2.688757     1.974357     4.813959
H	-2.782714     -0.495063     5.198041
H	-3.130458     -2.038126     3.296341
C	-3.453828     -1.440186     0.744594
H	-3.181893     -2.466424     1.009640
C	-4.624848     -0.123303     -1.071556
C	-3.912508     -1.261042     -0.602754
C	-5.052725     -0.041540     -2.393048
H	-5.602871     0.842367     -2.724533
C	-4.789035     -1.079452     -3.296190
H	-5.120113     -1.003825     -4.334179
C	-3.682534     -2.313312     -1.532124
H	-3.145071     -3.201149     -1.192717
C	-4.103638     -2.219135     -2.853173
H	-3.894854     -3.036880     -3.546883
C	0.588638     3.957970     1.534971
H	1.572918     4.103667     1.064602
C	0.267708     5.237132     2.313102
H	1.074994     5.453682     3.029918
H	-0.664873     5.141719     2.892506
H	0.164683     6.105562     1.644071
C	0.696715     2.760961     2.498323
H	1.468967     2.943492     3.262658
H	0.965599     1.838881     1.964573
H	-0.260460     2.585593     3.013289
C	-0.491757     1.482078     -2.766781
H	0.294069     0.831045     -2.353208
C	0.166787     2.303715     -3.888089
H	0.977508     2.935758     -3.495510
H	-0.574424     2.965263     -4.366507
H	0.585392     1.642649     -4.664482
C	-1.594980     0.568456     -3.300308
H	-2.390658     1.129369     -3.814622
H	-2.060918     -0.006775     -2.488598
H	-1.176645     -0.145339     -4.026935
C	1.464368     -1.890525     2.913389
H	1.916734     -1.036796     2.387293
C	2.619004     -2.708773     3.516814
H	3.294882     -3.069436     2.727295
H	2.230216     -3.584161     4.063382
H	3.203100     -2.097575     4.224168
C	0.541199     -1.318167     3.992066
H	0.083102     -2.105667     4.611828
H	-0.271954     -0.726289     3.547426
H	1.110408     -0.660246     4.667645
C	0.871383     -3.235985     -1.954183
H	1.342781     -2.245964     -2.049623
C	1.939057     -4.285006     -2.310854
H	2.299894     -4.139688     -3.342322
H	1.520842     -5.302937     -2.237529
H	2.798007     -4.216059     -1.627571
C	-0.309617     -3.275072     -2.929204
H	0.039564     -3.069192     -3.953478
H	-1.066983     -2.520664     -2.671011
H	-0.803323     -4.260161     -2.945936
H	-3.264979     1.356697     0.598607
H	-4.877705     0.681996     -0.384027

Cu_toluene_PC_singlet
91
scf energy: -3505.00354435
H	-1.940847     5.401640     -0.601922
C	-1.007398     4.839233     -0.568350
C	1.320923     3.329080     -0.465108
C	0.246496     5.463360     -0.649239
C	-1.037175     3.450638     -0.438135
N	0.111115     2.784221     -0.395505
C	1.431238     4.713318     -0.597418
H	0.301397     6.549305     -0.751648
H	2.416411     5.176943     -0.654520
C	-2.268075     2.561914     -0.315548
O	-3.399077     3.053144     -0.321834
C	2.455128     2.317087     -0.365239
O	3.631175     2.688495     -0.391774
N	1.978840     1.061052     -0.241695
N	-1.924178     1.262552     -0.199834
Cu	0.012407     0.857834     -0.254283
H	-0.887755     -1.585940     -0.108422
O	-0.082220     -1.125093     -0.404315
C	-2.870950     0.237944     0.000757
C	-4.617200     -1.906934     0.416372
C	-3.181444     -0.629506     -1.074836
C	-3.407649     0.016400     1.294442
C	-4.289470     -1.055998     1.474820
C	-4.059037     -1.698009     -0.844272
H	-4.721777     -1.241522     2.459064
H	-4.312798     -2.374132     -1.662674
H	-5.302498     -2.742122     0.579748
C	2.814251     -0.053319     -0.027651
C	4.362061     -2.345337     0.405905
C	3.063096     -0.944563     -1.102182
C	3.291661     -0.337667     1.274787
C	4.080458     -1.480248     1.463526
C	3.842162     -2.083524     -0.863234
H	4.471444     -1.704133     2.458879
H	4.049477     -2.776216     -1.680954
H	4.974088     -3.234840     0.573548
H	-2.347928     -3.045176     2.075586
C	-1.408649     -3.332585     1.599806
C	1.008667     -4.014694     0.350183
C	-1.432062     -3.901476     0.331414
C	-0.187085     -3.104533     2.256498
C	1.017941     -3.446138     1.619043
C	-0.220655     -4.265449     -0.337704
H	-0.173413     -2.652056     3.249468
H	1.971702     -3.248322     2.110809
H	1.951934     -4.261717     -0.140576
C	-2.967287     0.898934     2.454840
H	-2.878364     1.923461     2.064776
C	-3.967344     0.946009     3.613703
H	-3.644294     1.688649     4.359766
H	-4.042843     -0.023422     4.131996
H	-4.974380     1.225870     3.267540
C	-1.578984     0.467053     2.961564
H	-1.209696     1.156979     3.736903
H	-0.836664     0.448287     2.150166
H	-1.622912     -0.544112     3.395904
C	-2.602118     -0.359308     -2.454717
H	-1.657012     0.181825     -2.300464
C	-3.530888     0.581338     -3.241159
H	-3.731502     1.502205     -2.673177
H	-4.497932     0.091226     -3.442690
H	-3.081009     0.859175     -4.208346
C	-2.275553     -1.629742     -3.245305
H	-3.181538     -2.192572     -3.521611
H	-1.618925     -2.300146     -2.669728
H	-1.755660     -1.369586     -4.180817
C	2.955381     0.573865     2.444169
H	2.175423     1.265582     2.095581
C	4.173088     1.417890     2.851458
H	4.539710     1.998798     1.992664
H	4.993986     0.777145     3.214411
H	3.909729     2.119322     3.660093
C	2.368171     -0.198820     3.632986
H	3.094672     -0.904048     4.067540
H	1.478729     -0.771658     3.328880
H	2.065832     0.497965     4.431091
C	2.522779     -0.626469     -2.487401
H	1.634625     0.005930     -2.341591
C	3.545112     0.211462     -3.273768
H	3.130013     0.528803     -4.244369
H	4.458230     -0.375365     -3.468519
H	3.835679     1.109670     -2.708507
C	2.076565     -1.864474     -3.271198
H	1.590147     -1.561685     -4.211943
H	1.353927     -2.461966     -2.694303
H	2.923852     -2.516502     -3.537648
H	-2.386246     -4.061389     -0.174123
C	-0.236382     -4.813773     -1.633917
H	0.672652     -1.655737     -0.092225
H	-1.179383     -4.989403     -2.155160
H	0.693807     -5.077109     -2.141015


(2) Cu(II)-OH set

-----------------------------
1. Reactant complexes (RC)
-----------------------------

Cu_1,3-CHD_reduced_RC
90
scf energy: -3467.03836214
H	1.134381     5.543532     -0.600187
C	0.283379     4.862857     -0.566869
C	-1.803784     3.045157     -0.472156
C	-1.036114     5.301036     -0.743477
C	0.498034     3.501577     -0.345507
N	-0.538550     2.668485     -0.305092
C	-2.100148     4.390085     -0.700189
H	-1.236453     6.360524     -0.919264
H	-3.137458     4.695488     -0.839386
C	1.848061     2.830584     -0.150958
O	2.884500     3.507792     -0.163730
C	-2.810548     1.907839     -0.406846
O	-4.016765     2.144404     -0.585894
N	-2.208189     0.738123     -0.163709
N	1.717372     1.503506     0.015182
Cu	-0.171563     0.760077     0.019142
H	1.023871     -1.279265     0.384609
O	0.083008     -1.055261     0.373243
C	2.854883     0.691555     0.192141
C	5.055175     -1.011290     0.541289
C	3.279267     0.352099     1.497985
C	3.515958     0.155530     -0.941923
C	4.617005     -0.685827     -0.744630
C	4.380439     -0.502116     1.650264
H	5.136419     -1.105864     -1.608423
H	4.712876     -0.775820     2.654904
H	5.913516     -1.674324     0.676553
C	-2.922729     -0.468564     -0.073240
C	-4.213669     -2.949928     0.120024
C	-3.523976     -0.852138     1.147479
C	-2.930040     -1.346186     -1.185818
C	-3.583392     -2.578033     -1.070489
C	-4.174910     -2.091791     1.219329
H	-3.598049     -3.263035     -1.920746
H	-4.652885     -2.394645     2.154306
H	-4.723116     -3.914409     0.193337
C	2.237473     -3.533759     0.922638
C	0.289333     -4.623093     -0.849576
C	0.998572     -4.153070     1.524976
C	2.483310     -3.646546     -0.396852
C	1.535566     -4.338746     -1.277974
C	-0.162778     -4.187702     0.520849
C	2.966349     0.424732     -2.335109
H	2.437747     1.387619     -2.292247
C	4.046725     0.542595     -3.414650
H	3.594624     0.840381     -4.374341
H	4.566067     -0.414424     -3.585165
H	4.804053     1.295785     -3.145101
C	1.926329     -0.649924     -2.703209
H	1.421941     -0.402582     -3.652019
H	1.163002     -0.755389     -1.918655
H	2.411683     -1.632682     -2.821069
C	2.519863     0.855700     2.715770
H	1.796663     1.599927     2.353874
C	3.434086     1.552872     3.730832
H	3.986964     2.380526     3.258658
H	4.171197     0.857138     4.164382
H	2.842819     1.967249     4.563786
C	1.708525     -0.284731     3.354082
H	2.372019     -1.080545     3.732798
H	1.027640     -0.724637     2.609635
H	1.110218     0.087844     4.202573
C	-2.246521     -0.920495     -2.474535
H	-1.428926     -0.246615     -2.178180
C	-3.211356     -0.105496     -3.353173
H	-3.653105     0.729354     -2.789606
H	-4.037180     -0.743098     -3.712389
H	-2.691302     0.303977     -4.235490
C	-1.620649     -2.078981     -3.255516
H	-2.381936     -2.761595     -3.667860
H	-0.941875     -2.667255     -2.619516
H	-1.037394     -1.690576     -4.105829
C	-3.460195     0.065793     2.357810
H	-2.684965     0.815494     2.140753
C	-4.787347     0.818264     2.547073
H	-4.720714     1.530849     3.386492
H	-5.608474     0.114625     2.766362
H	-5.042376     1.376089     1.634219
C	-3.035848     -0.669921     3.635368
H	-2.902623     0.044216     4.464385
H	-2.082718     -1.201781     3.486134
H	-3.788793     -1.407897     3.956816
H	2.954615     -3.026489     1.573796
H	1.250262     -5.180810     1.862777
H	0.695826     -3.603366     2.429970
H	3.393845     -3.221334     -0.825072
H	-0.558095     -3.157709     0.423889
H	-0.980167     -4.825956     0.891841
H	-0.433202     -5.098867     -1.520049
H	1.848553     -4.587785     -2.296264

Cu_THF_reduced_RC
89
scf energy: -3466.05899686
H	1.066974     5.436531     -1.052078
C	0.223523     4.748767     -0.987031
C	-1.841911     2.914154     -0.797889
C	-1.092482     5.144592     -1.262642
C	0.445354     3.420750     -0.620306
N	-0.581087     2.577558     -0.540301
C	-2.145319     4.224488     -1.172285
H	-1.298386     6.177590     -1.552583
H	-3.179786     4.496163     -1.383674
C	1.793449     2.797900     -0.298945
O	2.821672     3.486929     -0.338633
C	-2.837337     1.774935     -0.659643
O	-4.037809     1.977421     -0.901886
N	-2.235368     0.639199     -0.284695
N	1.670375     1.495532     0.002645
Cu	-0.210978     0.720464     -0.002439
H	1.060170     -1.100928     0.752610
O	0.114325     -1.033880     0.567519
C	2.794983     0.710987     0.320632
C	4.928694     -0.991571     0.960587
C	3.082644     0.425130     1.675542
C	3.566955     0.129547     -0.718481
C	4.632194     -0.709644     -0.375811
C	4.152569     -0.431844     1.973836
H	5.233486     -1.167806     -1.163246
H	4.381050     -0.661523     3.017905
H	5.760222     -1.656236     1.208335
C	-2.949000     -0.558056     -0.099842
C	-4.204921     -3.026424     0.314780
C	-3.730488     -0.757007     1.064764
C	-2.788973     -1.595460     -1.050683
C	-3.423238     -2.823052     -0.823748
C	-4.354951     -1.998131     1.247949
H	-3.302749     -3.635008     -1.543210
H	-4.963011     -2.172304     2.137250
H	-4.695199     -3.989739     0.478560
C	2.441008     -3.589813     -0.072269
O	0.388324     -4.672554     -0.522877
C	1.807676     -4.012226     1.257720
C	1.693316     -4.477442     -1.066203
C	0.350477     -4.238091     0.847177
C	3.163425     0.355769     -2.168283
H	2.721867     1.360855     -2.225610
C	4.335040     0.319522     -3.153862
H	3.989925     0.595002     -4.163192
H	4.780914     -0.685600     -3.227694
H	5.130525     1.022806     -2.860796
C	2.071845     -0.652737     -2.572521
H	1.644744     -0.401683     -3.557322
H	1.257642     -0.680394     -1.834662
H	2.492900     -1.669597     -2.634925
C	2.245248     1.028669     2.792831
H	1.472461     1.644076     2.311284
C	3.084390     1.955905     3.683367
H	3.560651     2.747583     3.083481
H	3.881546     1.402093     4.206573
H	2.454216     2.437545     4.449094
C	1.518171     -0.054722     3.603364
H	2.229101     -0.730839     4.106885
H	0.875664     -0.649881     2.937432
H	0.882311     0.401797     4.379889
C	-1.952410     -1.340420     -2.293134
H	-1.136063     -0.673383     -1.979492
C	-2.774517     -0.584312     -3.351363
H	-3.239611     0.319478     -2.931473
H	-3.583254     -1.226094     -3.740524
H	-2.139967     -0.286069     -4.202787
C	-1.310695     -2.598341     -2.883859
H	-2.060676     -3.267361     -3.338309
H	-0.764624     -3.170355     -2.118645
H	-0.601571     -2.319305     -3.679898
C	-3.822760     0.349973     2.107392
H	-3.921324     1.296422     1.555091
C	-5.044573     0.241842     3.024669
H	-5.110370     1.130960     3.671804
H	-4.986685     -0.637482     3.686804
H	-5.980632     0.170206     2.448550
C	-2.528601     0.419262     2.937581
H	-2.549074     1.278890     3.627886
H	-1.646284     0.513494     2.290658
H	-2.406598     -0.497413     3.538447
H	2.225015     -2.531878     -0.274720
H	3.531222     -3.723992     -0.108694
H	2.265479     -4.946950     1.622981
H	1.907805     -3.250888     2.045332
H	1.600528     -4.019643     -2.065423
H	2.198403     -5.456566     -1.186696
H	-0.208338     -3.291051     0.912859
H	-0.154483     -5.011733     1.449808

Cu_CHD_reduced_RC
90
scf energy: -3467.03585207
H	1.560919     5.464263     0.515244
C	0.663312     4.845847     0.491500
C	-1.550408     3.182410     0.413215
C	-0.624256     5.385546     0.616234
C	0.782118     3.464554     0.330083
N	-0.312207     2.708205     0.301572
C	-1.751873     4.554160     0.576429
H	-0.749929     6.463300     0.743536
H	-2.767034     4.941463     0.666305
C	2.081647     2.692556     0.161369
O	3.164281     3.293058     0.162247
C	-2.638215     2.121967     0.333567
O	-3.831041     2.457928     0.425630
N	-2.117116     0.902741     0.158314
N	1.853515     1.377462     0.009974
Cu	-0.078388     0.763106     0.110956
H	0.967224     -1.376537     -0.045124
O	0.050536     -1.093317     0.068929
C	2.911391     0.475180     -0.213166
C	4.896358     -1.453951     -0.666493
C	3.628649     -0.065994     0.882298
C	3.184246     0.043710     -1.534127
C	4.177134     -0.923973     -1.737827
C	4.617781     -1.025524     0.633231
H	4.388639     -1.271671     -2.752032
H	5.173209     -1.456235     1.469278
H	5.667806     -2.208164     -0.841895
C	-2.913857     -0.246718     0.021828
C	-4.387915     -2.614143     -0.265945
C	-3.194786     -1.041480     1.158636
C	-3.321289     -0.667470     -1.267123
C	-4.065809     -1.848150     -1.387965
C	-3.942912     -2.213777     0.995718
H	-4.393538     -2.180046     -2.375678
H	-4.172315     -2.832509     1.865984
H	-4.970787     -3.532325     -0.376808
C	1.523067     -3.690200     -1.018691
C	-0.106314     -4.699011     1.080412
C	2.086697     -3.872957     0.181522
C	0.062428     -3.918692     -1.293141
C	-0.668025     -4.508475     -0.119253
C	1.324003     -4.347137     1.388463
C	2.370968     0.577852     -2.704080
H	1.814032     1.449031     -2.331358
C	3.246622     1.050774     -3.870654
H	2.624340     1.503776     -4.659634
H	3.803086     0.217778     -4.330648
H	3.979094     1.803581     -3.538407
C	1.329793     -0.459757     -3.156438
H	0.678428     -0.045764     -3.943799
H	0.701071     -0.767822     -2.307932
H	1.821449     -1.359831     -3.562502
C	3.254670     0.325543     2.303710
H	2.749864     1.299668     2.247850
C	4.462235     0.490259     3.232275
H	5.189296     1.206023     2.816952
H	4.985625     -0.464361     3.403992
H	4.138449     0.864260     4.216964
C	2.239184     -0.682626     2.871368
H	2.711786     -1.670624     3.003424
H	1.385580     -0.808071     2.188225
H	1.862041     -0.353501     3.854114
C	-2.945868     0.159086     -2.486655
H	-2.061316     0.748096     -2.199176
C	-4.064161     1.156080     -2.835567
H	-4.317999     1.777279     -1.964353
H	-4.975335     0.619142     -3.150310
H	-3.758944     1.818338     -3.663227
C	-2.555674     -0.693848     -3.698954
H	-3.414809     -1.250301     -4.107774
H	-1.771883     -1.421918     -3.437776
H	-2.168151     -0.053078     -4.507435
C	-2.678744     -0.610682     2.521106
H	-1.801168     0.023658     2.326428
C	-3.719222     0.256833     3.249504
H	-3.313225     0.648993     4.197239
H	-4.619024     -0.336290     3.486690
H	-4.028731     1.106407     2.622975
C	-2.212460     -1.783942     3.389902
H	-1.719254     -1.411179     4.302227
H	-1.494402     -2.415964     2.844439
H	-3.051855     -2.422147     3.711473
H	2.134409     -3.313653     -1.844840
H	3.148046     -3.642903     0.317476
H	-0.400463     -2.946182     -1.544526
H	-0.068895     -4.556945     -2.188576
H	1.353140     -3.564545     2.172550
H	1.839843     -5.212485     1.849706
H	-0.704339     -5.112166     1.900037
H	-1.723369     -4.761231     -0.268214

Cu_2,7-bis(NMe2)flourene_reduced_RC
115
scf energy: -4002.66747818
H	5.071403     -3.169528     -2.887725
C	4.210370     -3.450308     -2.280837
C	1.999509     -4.048219     -0.725876
C	3.843091     -4.786142     -2.070214
C	3.433970     -2.454817     -1.685362
N	2.381920     -2.792970     -0.944627
C	2.724851     -5.100830     -1.286482
H	4.431123     -5.588000     -2.522694
H	2.407322     -6.128047     -1.106142
C	3.658250     -0.957667     -1.807734
O	4.598937     -0.527691     -2.489523
C	0.750544     -4.180990     0.127900
O	0.299105     -5.308813     0.385097
N	0.279539     -2.982455     0.497434
N	2.733600     -0.264131     -1.124168
Cu	1.356943     -1.345151     -0.084382
H	0.790377     0.848791     0.607675
O	0.479277     -0.016657     0.907557
H	-1.506769     0.757256     1.117459
C	2.724421     1.145084     -1.142704
C	2.593375     3.942921     -1.097390
C	1.747182     1.814905     -1.916532
C	3.630980     1.877690     -0.332976
C	3.552487     3.274968     -0.332846
C	1.695646     3.215315     -1.873589
H	4.238839     3.856388     0.284791
H	0.933450     3.743901     -2.450557
H	2.537473     5.032592     -1.075411
C	-0.923726     -2.861346     1.213833
C	-3.312779     -2.528064     2.643895
C	-2.161459     -2.913283     0.530671
C	-0.879841     -2.597612     2.605136
C	-2.082879     -2.430507     3.300491
C	-3.342837     -2.767168     1.270129
H	-2.062990     -2.226878     4.373104
H	-4.304424     -2.841668     0.758564
H	-4.245440     -2.408841     3.201384
H	-2.119534     5.485638     -1.093386
C	-1.618380     4.889391     -0.325640
C	-0.282451     3.373613     1.637173
C	-2.132777     3.649541     0.064052
C	-0.450779     5.377868     0.263412
C	0.251225     4.631182     1.246326
C	-1.456800     2.909429     1.061294
H	-0.066678     6.343545     -0.061710
N	1.420143     5.110805     1.805690
H	0.221692     2.761509     2.383479
C	-2.184064     1.608402     1.321870
H	-2.502125     1.510396     2.374933
C	-3.303494     2.883795     -0.371322
C	-3.360195     1.680434     0.373188
C	-4.286957     3.133194     -1.330292
H	-4.270220     4.052674     -1.922074
C	-5.313860     2.207064     -1.536579
H	-6.071865     2.432864     -2.284714
C	-4.382681     0.761834     0.184848
H	-4.387825     -0.153159     0.774936
C	-5.385502     1.001876     -0.792557
N	-6.403353     0.077090     -1.012052
C	4.610590     1.128695     0.559810
H	4.913934     0.226159     0.011026
C	5.889323     1.910951     0.873447
H	6.594436     1.275837     1.433228
H	5.687498     2.797548     1.496352
H	6.391587     2.250227     -0.046309
C	3.913838     0.677614     1.857389
H	4.540065     -0.039183     2.414005
H	2.939560     0.212110     1.650866
H	3.732613     1.544525     2.514206
C	0.756647     1.038115     -2.771992
H	1.044076     -0.021154     -2.708339
C	0.834740     1.448110     -4.249201
H	1.858544     1.332415     -4.639423
H	0.534903     2.499006     -4.394847
H	0.162186     0.824276     -4.860685
C	-0.672029     1.159751     -2.221133
H	-1.023526     2.203137     -2.230279
H	-0.712075     0.801312     -1.182934
H	-1.375796     0.560503     -2.821870
C	0.467370     -2.538468     3.304368
H	1.186391     -2.194584     2.547590
C	0.901235     -3.946273     3.748089
H	0.866668     -4.654539     2.907131
H	0.229718     -4.327408     4.536378
H	1.926959     -3.934156     4.153484
C	0.518180     -1.542778     4.465426
H	-0.127882     -1.845956     5.305667
H	0.205852     -0.540575     4.134352
H	1.545733     -1.467856     4.856633
C	-2.213616     -3.128022     -0.974149
H	-1.189454     -2.982284     -1.347515
C	-2.626944     -4.569664     -1.310537
H	-2.596728     -4.743794     -2.399256
H	-3.655388     -4.772740     -0.966309
H	-1.948947     -5.284565     -0.822329
C	-3.103640     -2.099933     -1.685792
H	-3.030306     -2.222666     -2.778861
H	-2.804092     -1.071642     -1.435472
H	-4.166197     -2.208606     -1.416137
C	2.142798     4.302184     2.761727
C	1.871879     6.450626     1.509642
H	2.783297     6.661945     2.082285
H	1.117523     7.214971     1.775860
H	2.111086     6.586324     0.439064
H	2.383817     3.311015     2.344511
H	1.577865     4.143958     3.700880
H	3.090120     4.794648     3.013909
C	-6.686235     -0.905878     0.015221
C	-7.478442     0.416123     -1.919901
H	-7.088572     0.664786     -2.919586
H	-8.087767     1.277505     -1.575799
H	-8.144230     -0.449533     -2.031716
H	-6.950909     -0.445928     0.988639
H	-5.825735     -1.567842     0.187036
H	-7.524299     -1.536569     -0.307440

Cu_oxetane_reduced_RC
86
scf energy: -3426.73548081
H	-1.279423     -5.351078     -0.651767
C	-0.412671     -4.689910     -0.635808
C	1.717125     -2.920171     -0.582961
C	0.889792     -5.153366     -0.867287
C	-0.588662     -3.329085     -0.381483
N	0.467715     -2.519724     -0.363107
C	1.974786     -4.266985     -0.845502
H	1.059781     -6.213449     -1.069412
H	2.999512     -4.592283     -1.026270
C	-1.915831     -2.632185     -0.127000
O	-2.969496     -3.282387     -0.121066
C	2.752073     -1.808129     -0.531614
O	3.946193     -2.070334     -0.746918
N	2.187543     -0.626456     -0.254735
N	-1.744257     -1.315001     0.065887
Cu	0.161821     -0.611455     0.008816
H	-1.054545     1.321481     0.522109
O	-0.103710     1.199375     0.405394
C	-2.831794     -0.452401     0.296266
C	-4.850233     1.441663     0.746340
C	-3.120315     -0.033977     1.616684
C	-3.551795     0.082753     -0.803059
C	-4.558720     1.022298     -0.554728
C	-4.130896     0.917069     1.819097
H	-5.117067     1.448537     -1.390442
H	-4.355536     1.253232     2.834712
H	-5.634479     2.182828     0.920079
C	2.932406     0.560631     -0.149525
C	4.236597     3.025502     0.108135
C	3.709254     0.822150     1.005713
C	2.803368     1.533287     -1.171323
C	3.461610     2.759931     -1.022396
C	4.358009     2.060188     1.109992
H	3.368126     3.521183     -1.799209
H	4.963090     2.281936     1.990652
H	4.745777     3.987506     0.210565
O	-0.865831     4.320068     -0.834970
C	-1.819723     4.014833     1.057623
C	-2.160516     3.827966     -0.430927
C	-0.409410     4.348923     0.537882
C	-3.149717     -0.297609     -2.220722
H	-2.746313     -1.318995     -2.176564
C	-4.316012     -0.314260     -3.213321
H	-3.977999     -0.697224     -4.189500
H	-4.725574     0.694210     -3.385819
H	-5.136837     -0.957822     -2.859188
C	-2.018083     0.624623     -2.711502
H	-1.589293     0.257239     -3.658296
H	-1.211764     0.701301     -1.968451
H	-2.400187     1.643906     -2.886349
C	-2.334547     -0.586091     2.796435
H	-1.628015     -1.322318     2.388171
C	-3.245512     -1.320087     3.789897
H	-3.804064     -2.126060     3.287930
H	-3.978182     -0.636807     4.250469
H	-2.652308     -1.769179     4.603393
C	-1.498603     0.510094     3.474945
H	-2.139537     1.298797     3.903519
H	-0.819786     0.967003     2.739636
H	-0.893147     0.087543     4.293915
C	1.987806     1.203647     -2.410358
H	1.160024     0.564398     -2.070883
C	2.828734     0.372199     -3.395165
H	3.276880     -0.502837     -2.901955
H	3.651106     0.980603     -3.808685
H	2.211959     0.018804     -4.238516
C	1.367021     2.420110     -3.101412
H	2.132467     3.076260     -3.548484
H	0.760745     3.018900     -2.404821
H	0.709564     2.087239     -3.920980
C	3.773994     -0.214204     2.120808
H	3.867420     -1.196209     1.633332
C	4.986454     -0.060036     3.044023
H	5.033659     -0.905277     3.748956
H	4.931795     0.861717     3.645997
H	5.930000     -0.037452     2.476195
C	2.470492     -0.213822     2.939125
H	2.478572     -1.019627     3.691769
H	1.594272     -0.353760     2.292190
H	2.347013     0.745556     3.468630
H	-2.340676     4.856035     1.536373
H	-1.906772     3.121744     1.689516
H	-2.321172     2.781755     -0.734807
H	-2.983998     4.444106     -0.833282
H	0.327304     3.553993     0.729317
H	0.001666     5.335949     0.813545

Cu_cyclohexene_reduced_RC
92
scf energy: -3468.26690872
H	-1.115593     -5.449117     -1.249626
C	-0.261558     -4.791066     -1.087422
C	1.833367     -3.029421     -0.664358
C	1.060731     -5.215631     -1.276732
C	-0.474806     -3.472933     -0.681184
N	0.565717     -2.667116     -0.486184
C	2.128794     -4.332363     -1.068766
H	1.260021     -6.241764     -1.594301
H	3.168129     -4.626718     -1.216497
C	-1.826467     -2.814076     -0.458377
O	-2.867425     -3.464589     -0.630142
C	2.840798     -1.916550     -0.424592
O	4.051739     -2.135806     -0.582710
N	2.232112     -0.774661     -0.077447
N	-1.691447     -1.529091     -0.096820
Cu	0.206107     -0.840155     0.152232
H	-1.063791     0.903815     1.112435
O	-0.109254     0.806716     0.990601
C	-2.812051     -0.698765     0.095538
C	-4.963105     1.050952     0.492657
C	-3.321990     -0.499936     1.400494
C	-3.350874     0.012421     -1.006330
C	-4.431841     0.873650     -0.786702
C	-4.402165     0.376451     1.576596
H	-4.859924     1.427676     -1.624134
H	-4.810116     0.535163     2.577042
H	-5.804741     1.731104     0.646123
C	2.949312     0.422098     0.103258
C	4.201178     2.901599     0.484950
C	3.462744     0.758724     1.376150
C	3.051021     1.332701     -0.979681
C	3.681946     2.564380     -0.767719
C	4.086954     2.002313     1.545477
H	3.766135     3.276411     -1.591198
H	4.481449     2.275905     2.527532
H	4.688107     3.868871     0.634296
C	-2.384296     3.565045     0.508075
C	0.083267     4.462275     -0.608082
C	-1.325083     4.138601     1.453781
C	-2.412267     4.325544     -0.822001
C	-1.026180     4.599777     -1.350084
C	0.071241     4.022304     0.830993
H	-0.940275     4.923456     -2.393920
H	1.060940     4.653953     -1.063984
C	-2.692146     -0.110831     -2.372284
H	-2.281004     -1.128507     -2.440265
C	-3.655779     0.072792     -3.548159
H	-3.138219     -0.134374     -4.498398
H	-4.040256     1.103907     -3.607596
H	-4.519117     -0.607210     -3.473401
C	-1.508765     0.868734     -2.474199
H	-0.917724     0.683423     -3.385394
H	-0.841111     0.788337     -1.604488
H	-1.868899     1.909086     -2.507777
C	-2.712466     -1.258256     2.568503
H	-1.681020     -1.500249     2.272365
C	-3.450898     -2.589521     2.788532
H	-3.479356     -3.178526     1.860075
H	-4.491071     -2.406257     3.107696
H	-2.956936     -3.189671     3.570931
C	-2.636690     -0.433937     3.857298
H	-3.634700     -0.205811     4.265501
H	-2.111708     0.519108     3.685850
H	-2.086738     -0.990233     4.633253
C	2.493519     0.946816     -2.341599
H	1.667663     0.244873     -2.149213
C	3.552081     0.189364     -3.163047
H	3.955169     -0.664843     -2.600813
H	4.393100     0.858348     -3.413510
H	3.122969     -0.182863     -4.108530
C	1.919723     2.125130     -3.133745
H	2.702296     2.839838     -3.437113
H	1.165058     2.672311     -2.549917
H	1.438618     1.761175     -4.055703
C	3.281333     -0.182014     2.556500
H	2.904558     -1.131920     2.152822
C	4.600797     -0.480834     3.278802
H	4.442861     -1.214478     4.086359
H	5.032984     0.424279     3.736408
H	5.344660     -0.896052     2.580261
C	2.202924     0.358827     3.509876
H	2.011001     -0.354055     4.329910
H	1.267701     0.530876     2.954641
H	2.520179     1.313993     3.962344
H	-2.147840     2.508030     0.307273
H	-3.381602     3.575311     0.974036
H	-1.558427     5.199196     1.663151
H	-1.349574     3.610528     2.421301
H	-2.992132     3.756217     -1.569629
H	-2.954212     5.284891     -0.704822
H	0.384358     2.963126     0.882394
H	0.812033     4.603279     1.408169

Cu_cyclohexane_reduced_RC
94
scf energy: -3469.48975942
H	1.865348     5.452507     -0.501385
C	0.937007     4.886071     -0.423070
C	-1.360145     3.350079     -0.227520
C	-0.323089     5.495071     -0.501800
C	0.986321     3.503028     -0.242725
N	-0.146387     2.810882     -0.149612
C	-1.492367     4.728088     -0.407223
H	-0.394325     6.576066     -0.642783
H	-2.487408     5.168818     -0.472815
C	2.246381     2.654837     -0.157583
O	3.361458     3.186812     -0.237317
C	-2.498898     2.345535     -0.135235
O	-3.673581     2.738881     -0.225137
N	-2.037345     1.099774     0.024463
N	1.947630     1.355493     -0.003197
Cu	-0.017826     0.868968     0.138535
H	0.973396     -1.238585     0.527414
O	0.048119     -0.960377     0.531274
C	2.945035     0.365187     0.073054
C	4.739326     -1.783575     0.229786
C	3.362612     -0.109694     1.338314
C	3.431616     -0.232252     -1.118332
C	4.327246     -1.303081     -1.016319
C	4.257970     -1.187550     1.394314
H	4.705869     -1.778872     -1.922892
H	4.578901     -1.568693     2.367251
H	5.432386     -2.626514     0.289452
C	-2.879413     -0.025478     0.056600
C	-4.418305     -2.366543     0.126720
C	-3.306269     -0.546828     1.301045
C	-3.183857     -0.700748     -1.149976
C	-3.963602     -1.863104     -1.093542
C	-4.080868     -1.713523     1.314155
H	-4.211641     -2.390709     -2.017121
H	-4.421016     -2.124790     2.266993
H	-5.022944     -3.276796     0.153667
C	1.541757     -4.251741     -0.858845
C	-0.794347     -5.064390     0.454048
C	1.552931     -4.130234     0.682513
C	0.241650     -3.694709     -1.447590
C	-0.982802     -4.505110     -0.974412
C	0.130455     -4.165046     1.280068
C	2.920097     0.252487     -2.467767
H	2.697603     1.324032     -2.358693
C	3.941468     0.114452     -3.601245
H	3.556053     0.588214     -4.518168
H	4.147097     -0.940604     -3.844376
H	4.898247     0.595642     -3.343767
C	1.603798     -0.458604     -2.826801
H	1.158743     -0.031970     -3.740655
H	0.869985     -0.378281     -2.012761
H	1.780214     -1.532144     -3.001181
C	2.831915     0.517154     2.618400
H	2.182742     1.351159     2.317166
C	3.963588     1.098947     3.476449
H	4.549791     1.834644     2.903214
H	4.654048     0.313640     3.826048
H	3.556163     1.604397     4.367443
C	1.955818     -0.472235     3.402205
H	2.533437     -1.354168     3.726110
H	1.123664     -0.812533     2.768093
H	1.537996     0.005523     4.304058
C	-2.671929     -0.156254     -2.474439
H	-1.802225     0.473982     -2.234492
C	-3.725738     0.751104     -3.132022
H	-4.039461     1.547684     -2.441868
H	-4.619217     0.166464     -3.410186
H	-3.327669     1.217293     -4.049026
C	-2.191067     -1.248477     -3.435943
H	-3.018917     -1.885158     -3.788234
H	-1.442010     -1.896395     -2.957480
H	-1.727895     -0.793520     -4.326401
C	-2.922118     0.170934     2.584034
H	-1.994515     0.719402     2.360647
C	-3.989758     1.212511     2.961293
H	-3.672342     1.804334     3.836353
H	-4.940822     0.714476     3.216381
H	-4.180002     1.899285     2.123600
C	-2.627407     -0.776950     3.750984
H	-2.234556     -0.211145     4.611170
H	-1.878334     -1.533837     3.469908
H	-3.531755     -1.304856     4.095298
H	2.414642     -3.728363     -1.281983
H	1.644230     -5.312215     -1.152438
H	2.165089     -4.944639     1.107725
H	2.051090     -3.191865     0.977896
H	0.131514     -2.650479     -1.117401
H	0.287334     -3.681468     -2.549143
H	-0.275647     -3.141136     1.279787
H	0.167000     -4.500493     2.330232
H	-1.773676     -5.173988     0.949043
H	-0.359745     -6.079515     0.406454
H	-1.181371     -5.339158     -1.670094
H	-1.873464     -3.856474     -1.005292

Cu_DHA_reduced_RC
102
scf energy: -3774.18478223
H	6.076802     1.256221     -0.978836
C	5.442242     0.401449     -0.743414
C	3.738761     -1.703626     -0.156590
C	5.940909     -0.906904     -0.673555
C	4.080792     0.597047     -0.506770
N	3.306739     -0.447222     -0.222476
C	5.088459     -1.980523     -0.381535
H	7.002285     -1.092052     -0.854463
H	5.442326     -3.010533     -0.330981
C	3.339535     1.924452     -0.571603
O	3.951196     2.966023     -0.843964
C	2.648724     -2.725355     0.131594
O	2.936354     -3.932853     0.178627
N	1.455593     -2.137398     0.281539
N	2.031094     1.762203     -0.320042
Cu	1.407485     -0.108152     0.152223
H	-0.536796     1.126348     0.679987
O	-0.357147     0.177724     0.686361
H	-2.178208     -1.064183     0.667595
C	1.121625     2.833902     -0.384389
C	-0.843790     4.829931     -0.485957
C	0.508467     3.154511     -1.623692
C	0.738617     3.502403     0.801636
C	-0.245985     4.498090     0.728295
C	-0.467057     4.156910     -1.651388
H	-0.554662     5.015347     1.640181
H	-0.952390     4.412362     -2.595216
H	-1.612027     5.606353     -0.526136
C	0.272955     -2.879558     0.450595
C	-2.121886     -4.296709     0.772718
C	-0.469678     -3.270148     -0.689728
C	-0.220945     -3.134116     1.751335
C	-1.413039     -3.854972     1.891277
C	-1.656826     -3.989708     -0.506321
H	-1.800808     -4.067107     2.890105
H	-2.235280     -4.302344     -1.377673
H	-3.051887     -4.857480     0.898320
H	-3.298351     3.785426     0.866676
C	-3.412435     2.851848     1.422224
C	-3.675660     0.464163     2.828678
C	-3.300654     1.634672     0.739974
C	-3.642082     2.882345     2.800999
C	-3.772200     1.683017     3.507645
C	-3.437621     0.426042     1.449072
H	-3.718615     3.840399     3.321370
H	-3.952494     1.695351     4.585651
H	-3.780089     -0.476123     3.377759
C	-3.268259     -0.875396     0.706849
H	-3.727768     -1.710975     1.252749
C	-3.631215     0.399059     -1.425150
C	-3.782390     -0.803956     -0.708573
C	-4.058121     0.466687     -2.757739
H	-3.938641     1.403583     -3.309605
C	-4.633916     -0.642993     -3.383461
H	-4.959635     -0.576242     -4.424611
C	-4.377274     -1.905235     -1.336865
H	-4.495998     -2.835005     -0.775871
C	-4.799021     -1.832213     -2.666847
H	-5.254665     -2.703620     -3.144049
C	1.377391     3.148084     2.135957
H	2.089697     2.334608     1.938850
C	2.174202     4.331684     2.703359
H	2.686537     4.046631     3.637033
H	1.518350     5.188715     2.929969
H	2.936063     4.669168     1.983089
C	0.344916     2.610433     3.138238
H	0.832449     2.341683     4.090035
H	-0.140994     1.709855     2.734296
H	-0.438004     3.353787     3.359445
C	0.866766     2.355536     -2.869245
H	1.918422     2.052363     -2.762294
C	0.755228     3.154826     -4.171196
H	1.337216     4.088762     -4.123274
H	-0.289274     3.417684     -4.404588
H	1.134684     2.558074     -5.015974
C	0.024743     1.068981     -2.944733
H	-1.032095     1.305640     -3.147888
H	0.057309     0.509191     -1.999247
H	0.383779     0.408414     -3.750366
C	0.551911     -2.630240     2.958272
H	1.145743     -1.775170     2.602450
C	1.538114     -3.698870     3.459085
H	2.190988     -4.041211     2.642587
H	0.992961     -4.575651     3.848775
H	2.169809     -3.304394     4.272846
C	-0.352509     -2.122290     4.086321
H	-0.929467     -2.936404     4.554834
H	-1.065722     -1.370772     3.712789
H	0.252500     -1.654506     4.879905
C	0.027625     -2.911090     -2.081415
H	0.711702     -2.058551     -1.954843
C	0.846572     -4.064956     -2.684266
H	1.280930     -3.774741     -3.655817
H	0.205755     -4.947668     -2.851007
H	1.663572     -4.359711     -2.009607
C	-1.092264     -2.460567     -3.025546
H	-0.665055     -2.100356     -3.975345
H	-1.686284     -1.646264     -2.585987
H	-1.784838     -3.282092     -3.269106
C	-2.988220     1.579705     -0.737391
H	-3.263004     2.522136     -1.232878
H	-1.894149     1.483128     -0.847948

Cu_fluorene_reduced_RC
99
scf energy: -3734.88858865
H	-3.803992     -4.503683     -1.941748
C	-3.895992     -3.481952     -1.572738
C	-4.013859     -0.883865     -0.622179
C	-5.121521     -2.802801     -1.539233
C	-2.761476     -2.810620     -1.114278
N	-2.871116     -1.563205     -0.664794
C	-5.193335     -1.487118     -1.061849
H	-6.027477     -3.302005     -1.890697
H	-6.128417     -0.927718     -1.026794
C	-1.346443     -3.364502     -1.084496
O	-1.120970     -4.509381     -1.498064
C	-3.878071     0.535902     -0.098039
O	-4.883730     1.260957     -0.025035
N	-2.608956     0.822489     0.220230
N	-0.478097     -2.464323     -0.594052
Cu	-1.247859     -0.687642     0.019218
H	0.999833     -0.495456     0.719954
O	0.241017     0.089477     0.853314
H	1.459236     1.609758     1.312169
C	0.900600     -2.747751     -0.525272
C	3.664644     -3.185042     -0.336863
C	1.772736     -2.156928     -1.471166
C	1.417847     -3.536677     0.533793
C	2.799477     -3.750247     0.602354
C	3.151022     -2.386393     -1.356225
H	3.212736     -4.351944     1.414288
H	3.834105     -1.923035     -2.072308
H	4.741270     -3.348955     -0.258365
C	-2.223444     2.108411     0.640010
C	-1.342207     4.633079     1.481184
C	-1.922852     3.102154     -0.322226
C	-2.040919     2.364246     2.021158
C	-1.600810     3.631669     2.420656
C	-1.499333     4.362445     0.121402
H	-1.457925     3.843903     3.482172
H	-1.277778     5.142596     -0.610525
H	-1.005302     5.619846     1.809359
H	6.130893     0.386178     -0.700825
C	5.463055     0.288950     0.158758
C	3.720520     0.012814     2.369236
C	4.394445     1.174261     0.337876
C	5.658564     -0.730686     1.095294
C	4.792507     -0.871570     2.188544
C	3.528341     1.042472     1.449532
H	6.485165     -1.433625     0.966863
H	4.948629     -1.685811     2.900201
H	3.041626     -0.107695     3.217434
C	2.451421     2.098976     1.400217
H	2.434679     2.734278     2.303004
C	3.935878     2.310123     -0.472324
C	2.794785     2.870415     0.150107
C	4.422617     2.836885     -1.673161
H	5.299060     2.401477     -2.159761
C	3.761621     3.927635     -2.249076
H	4.126643     4.348111     -3.189537
C	2.141302     3.955601     -0.429105
H	1.248034     4.375874     0.037298
C	2.630831     4.482371     -1.632591
H	2.119353     5.327517     -2.099862
C	0.487840     -4.037791     1.628312
H	-0.506027     -4.166488     1.178339
C	0.894504     -5.392017     2.217360
H	0.128890     -5.742862     2.927845
H	1.846387     -5.334437     2.769755
H	1.004772     -6.154222     1.429797
C	0.367070     -2.964530     2.726430
H	-0.394986     -3.244315     3.472956
H	0.101950     -1.986088     2.298588
H	1.330431     -2.846400     3.251328
C	1.237846     -1.255701     -2.574226
H	0.141037     -1.284446     -2.505010
C	1.625059     -1.763188     -3.969940
H	1.284387     -2.799570     -4.123557
H	2.716886     -1.740958     -4.121473
H	1.169599     -1.133264     -4.751667
C	1.674138     0.201245     -2.354154
H	2.769774     0.306269     -2.397962
H	1.339801     0.557734     -1.369017
H	1.242868     0.859942     -3.125728
C	-2.352495     1.269482     3.027312
H	-2.166814     0.318117     2.507712
C	-3.842150     1.302773     3.411742
H	-4.482523     1.283475     2.517911
H	-4.074018     2.224426     3.972520
H	-4.104220     0.442826     4.050799
C	-1.456945     1.296883     4.268894
H	-1.639107     2.186547     4.893860
H	-0.391545     1.286998     3.991424
H	-1.653211     0.413496     4.897703
C	-2.067270     2.806224     -1.807349
H	-2.084503     1.710385     -1.906671
C	-3.407167     3.337994     -2.343407
H	-3.545884     3.059179     -3.401592
H	-3.441243     4.438918     -2.277512
H	-4.245487     2.930659     -1.760367
C	-0.885362     3.321655     -2.637506
H	-0.977614     2.984402     -3.682793
H	0.072545     2.953924     -2.241903
H	-0.840079     4.422879     -2.652956
 
------------------------------------
2. Transition state structures (TS)
------------------------------------

Cu_1,3-CHD_reduced_TS
90
scf energy: -3467.00549837
H	-1.822150     5.370402     0.143087
C	-0.900037     4.789169     0.116956
C	1.386674     3.224003     0.055031
C	0.366153     5.391413     0.145827
C	-0.959356     3.395712     0.056875
N	0.168967     2.695303     0.024409
C	1.530972     4.611435     0.118008
H	0.445595     6.479919     0.194166
H	2.528513     5.050709     0.146014
C	-2.220437     2.543208     0.042124
O	-3.334068     3.082896     0.047720
C	2.510800     2.198752     0.037913
O	3.689988     2.582328     0.088525
N	2.039635     0.943842     -0.018662
N	-1.928763     1.230129     0.034873
Cu	0.022106     0.731483     -0.113577
H	-1.058566     -1.510888     -0.420568
O	-0.158543     -1.159408     -0.553574
C	-2.951417     0.260940     0.046500
C	-4.870557     -1.781106     0.079237
C	-3.464984     -0.238500     -1.172837
C	-3.381542     -0.278890     1.285885
C	-4.342374     -1.296432     1.278556
C	-4.428168     -1.255864     -1.134085
H	-4.681361     -1.725784     2.223253
H	-4.832424     -1.648558     -2.070606
H	-5.618908     -2.577514     0.092944
C	2.912903     -0.161335     0.008282
C	4.583077     -2.409500     0.066781
C	3.389110     -0.711805     -1.204479
C	3.222530     -0.772069     1.247732
C	4.068307     -1.888185     1.255179
C	4.232124     -1.828703     -1.152972
H	4.323182     -2.364457     2.204462
H	4.615123     -2.257716     -2.081797
H	5.242230     -3.281164     0.090320
C	-1.657845     -3.892192     -0.615199
C	0.875294     -3.869032     0.628976
C	-0.440558     -4.113882     -1.494726
C	-1.543279     -3.944641     0.740867
C	-0.261641     -4.065351     1.396167
C	0.800308     -3.613269     -0.767962
C	-2.737766     0.199108     2.579313
H	-2.436931     1.245087     2.419791
C	-3.678587     0.168938     3.787757
H	-3.190566     0.631941     4.660208
H	-3.946361     -0.860613     4.075494
H	-4.611969     0.717924     3.586249
C	-1.456279     -0.604821     2.863249
H	-0.919025     -0.199924     3.736066
H	-0.771286     -0.590864     2.003628
H	-1.695196     -1.661188     3.064533
C	-2.968559     0.304727     -2.502864
H	-2.147512     0.998563     -2.274269
C	-4.064042     1.108834     -3.217793
H	-4.422093     1.926082     -2.573070
H	-4.926906     0.471409     -3.473606
H	-3.681629     1.548682     -4.153783
C	-2.385834     -0.805495     -3.389064
H	-3.148667     -1.549879     -3.669945
H	-1.574670     -1.327081     -2.859439
H	-1.974100     -0.382812     -4.320225
C	2.645220     -0.208055     2.536408
H	1.745662     0.358110     2.250844
C	3.623551     0.789123     3.180018
H	3.912585     1.571847     2.463543
H	4.541571     0.272316     3.508004
H	3.172093     1.270662     4.063648
C	2.207271     -1.290438     3.529364
H	3.064068     -1.858208     3.927376
H	1.513499     -2.003605     3.058080
H	1.693108     -0.831425     4.389093
C	2.990225     -0.085390     -2.530585
H	2.092993     0.518717     -2.329038
C	4.083401     0.873343     -3.030716
H	3.763921     1.392317     -3.950077
H	5.010537     0.320462     -3.259114
H	4.315659     1.628098     -2.264894
C	2.612690     -1.124210     -3.593083
H	2.225527     -0.625011     -4.496182
H	1.834176     -1.805357     -3.216023
H	3.477308     -1.733810     -3.902363
H	-2.641172     -3.768043     -1.078415
H	-0.363900     -5.199462     -1.765650
H	-0.563905     -3.593976     -2.462241
H	-2.444564     -3.839137     1.354938
H	0.428984     -2.113236     -0.620411
H	1.739361     -3.598703     -1.332912
H	1.849188     -3.778420     1.123078
H	-0.204068     -4.148102     2.483972

Cu_THF_reduced_TS
89
scf energy: -3465.99857102
H	0.958740     5.457794     -1.050221
C	0.127592     4.755677     -0.975610
C	-1.910939     2.891199     -0.772314
C	-1.197493     5.135406     -1.233518
C	0.367957     3.425664     -0.616962
N	-0.647336     2.576209     -0.516763
C	-2.238405     4.200767     -1.139084
H	-1.419736     6.167097     -1.517668
H	-3.276930     4.463761     -1.342865
C	1.737740     2.822701     -0.319206
O	2.730400     3.570705     -0.250052
C	-2.899483     1.734958     -0.651696
O	-4.110650     1.956767     -0.850602
N	-2.296945     0.582245     -0.353407
N	1.682806     1.494210     -0.165574
Cu	-0.215639     0.619554     -0.102280
H	1.332064     -1.049180     0.869508
O	0.382065     -1.170922     0.703812
C	2.804799     0.747953     0.210640
C	4.928451     -0.930028     0.983308
C	3.073140     0.529021     1.588863
C	3.584104     0.086892     -0.776998
C	4.641209     -0.734692     -0.370698
C	4.138569     -0.307914     1.950717
H	5.245490     -1.246065     -1.122974
H	4.353365     -0.475522     3.008956
H	5.756393     -1.577972     1.281614
C	-2.984134     -0.615285     -0.142861
C	-4.135313     -3.134045     0.340056
C	-3.759040     -0.823981     1.029592
C	-2.777642     -1.680083     -1.060877
C	-3.357870     -2.926959     -0.801614
C	-4.328738     -2.085977     1.243840
H	-3.199347     -3.752195     -1.498601
H	-4.928745     -2.262469     2.138410
H	-4.585684     -4.112061     0.529254
C	2.618187     -3.843015     0.190799
O	0.347580     -4.377211     -0.242706
C	1.845661     -3.951618     1.515675
C	1.668090     -4.532655     -0.791874
C	0.423469     -3.813451     1.024992
C	3.183632     0.208699     -2.238915
H	2.705739     1.192430     -2.356173
C	4.358796     0.139781     -3.218074
H	4.011481     0.338492     -4.244640
H	4.832561     -0.855461     -3.224026
H	5.134288     0.881650     -2.969840
C	2.122104     -0.855627     -2.572765
H	1.710149     -0.706333     -3.584320
H	1.290782     -0.826002     -1.854095
H	2.563322     -1.865451     -2.531436
C	2.210940     1.206732     2.643207
H	1.291608     1.525698     2.130254
C	2.898305     2.475121     3.173907
H	3.139095     3.155240     2.343416
H	3.835722     2.223285     3.698582
H	2.245417     3.008984     3.884703
C	1.791640     0.260435     3.774143
H	2.651806     -0.090823     4.366943
H	1.269661     -0.619830     3.367252
H	1.102741     0.771863     4.465771
C	-1.941554     -1.418282     -2.302225
H	-1.137776     -0.732231     -1.985658
C	-2.766514     -0.672030     -3.364473
H	-3.247535     0.222311     -2.942391
H	-3.561708     -1.325618     -3.761966
H	-2.131036     -0.359024     -4.210022
C	-1.275167     -2.664783     -2.887064
H	-2.011417     -3.358043     -3.327264
H	-0.711447     -3.210159     -2.115975
H	-0.577636     -2.378316     -3.690447
C	-3.885407     0.299329     2.051008
H	-4.065374     1.222936     1.480646
C	-5.061433     0.135930     3.018316
H	-5.157823     1.033079     3.650475
H	-4.923691     -0.724050     3.694270
H	-6.013272     -0.005471     2.482164
C	-2.568580     0.470532     2.831183
H	-2.622083     1.339065     3.508572
H	-1.721503     0.619798     2.147140
H	-2.362466     -0.424775     3.441651
H	2.756505     -2.787066     -0.083703
H	3.610610     -4.314039     0.218663
H	2.018777     -4.939866     1.987999
H	2.133478     -3.182992     2.249119
H	1.682597     -4.094164     -1.801574
H	1.875597     -5.613723     -0.879291
H	0.244881     -2.214489     0.829720
H	-0.429002     -4.108736     1.652283

Cu_CHD_reduced_TS
90
scf energy: -3467.00496886
H	-1.445092     5.487976     0.267598
C	-0.562429     4.849217     0.224851
C	1.620187     3.141652     0.124186
C	0.739975     5.366008     0.287139
C	-0.710299     3.465586     0.108671
N	0.371224     2.696705     0.059074
C	1.852805     4.513913     0.240421
H	0.889066     6.444454     0.378117
H	2.875428     4.888080     0.295300
C	-2.024898     2.696605     0.063207
O	-3.100915     3.307371     0.121995
C	2.675587     2.043808     0.084518
O	3.877988     2.346611     0.140489
N	2.121834     0.824421     0.006811
N	-1.821009     1.371388     -0.023936
Cu	0.097063     0.747616     -0.162279
H	-1.210148     -1.277112     -0.759799
O	-0.256358     -1.094237     -0.785668
C	-2.886151     0.452850     -0.000508
C	-4.885075     -1.510657     0.050522
C	-3.389252     -0.068910     -1.217356
C	-3.357106     -0.037980     1.244729
C	-4.362802     -1.010241     1.246102
C	-4.391561     -1.048891     -1.168795
H	-4.736854     -1.399067     2.194908
H	-4.790056     -1.458372     -2.099254
H	-5.665403     -2.275381     0.071901
C	2.914182     -0.338376     0.006472
C	4.397834     -2.716727     0.010488
C	3.374895     -0.879168     -1.216157
C	3.154149     -1.014345     1.228952
C	3.904595     -2.196071     1.209104
C	4.122738     -2.063507     -1.191794
H	4.102609     -2.724203     2.144282
H	4.491352     -2.485805     -2.130179
H	4.982508     -3.640248     0.012932
C	-2.024313     -4.222762     -0.618527
C	0.492545     -3.835557     0.607707
C	-0.916186     -4.052561     -1.384845
C	-1.999997     -4.038836     0.884010
C	-0.584939     -4.005166     1.419942
C	0.372839     -3.686552     -0.826966
C	-2.686655     0.416611     2.532320
H	-2.351910     1.452548     2.376938
C	-3.610996     0.411336     3.753217
H	-3.095201     0.851600     4.621338
H	-3.910384     -0.610098     4.038523
H	-4.527158     0.993884     3.567755
C	-1.431837     -0.437517     2.792198
H	-0.857468     -0.052551     3.650050
H	-0.766051     -0.454460     1.916917
H	-1.708952     -1.482619     3.003356
C	-2.856540     0.456886     -2.540915
H	-1.860113     0.872624     -2.330199
C	-3.732521     1.614768     -3.047789
H	-3.816657     2.401290     -2.283114
H	-4.749236     1.257928     -3.284360
H	-3.307047     2.059434     -3.962853
C	-2.682208     -0.635732     -3.600909
H	-3.646310     -1.061210     -3.923181
H	-2.056936     -1.457815     -3.218675
H	-2.191935     -0.222520     -4.496904
C	2.612596     -0.437656     2.527711
H	1.748764     0.185832     2.251393
C	3.650311     0.490986     3.181669
H	3.986819     1.263769     2.475366
H	4.535097     -0.085038     3.502241
H	3.229087     0.987910     4.071698
C	2.113957     -1.502478     3.510196
H	2.935609     -2.127392     3.896621
H	1.373401     -2.164350     3.036012
H	1.634943     -1.021995     4.378413
C	3.054511     -0.186796     -2.530506
H	2.311281     0.590233     -2.301508
C	4.295043     0.519842     -3.097441
H	4.048099     1.073574     -4.018713
H	5.088315     -0.206447     -3.342676
H	4.697870     1.232135     -2.361478
C	2.411337     -1.141071     -3.545209
H	2.118753     -0.595811     -4.457598
H	1.509526     -1.604397     -3.116326
H	3.099611     -1.946932     -3.848301
H	-2.984177     -4.463952     -1.086694
H	-1.000536     -4.166172     -2.472504
H	-2.546653     -3.106876     1.161581
H	-2.588679     -4.837264     1.383781
H	0.168972     -2.080594     -0.819982
H	1.268716     -3.814086     -1.443267
H	1.491631     -3.774630     1.051771
H	-0.445284     -4.087377     2.503016

Cu_2,7-bis(NMe2)flourene_TS_reduced_TS
115
scf energy: -4002.64537955
H	-1.437744     5.939865     -2.337053
C	-0.617755     5.473910     -1.790097
C	1.405411     4.197238     -0.392042
C	0.570624     6.156273     -1.493332
C	-0.737728     4.152150     -1.360062
N	0.265507     3.586600     -0.695714
C	1.600516     5.522411     -0.784893
H	0.694044     7.192620     -1.815824
H	2.534488     6.026330     -0.535389
C	-1.933327     3.238751     -1.571419
O	-2.912985     3.633046     -2.214560
C	2.380966     3.337768     0.392033
O	3.458830     3.818542     0.765864
N	1.901339     2.097423     0.595875
N	-1.743223     2.040084     -0.990890
Cu	0.050122     1.725944     -0.125069
H	-1.146168     -0.390162     0.026822
O	-0.261243     -0.132576     0.331248
H	0.124481     -1.112967     0.791363
C	-2.708828     1.018307     -1.104157
C	-4.551666     -1.078639     -1.278082
C	-2.532342     0.010302     -2.082144
C	-3.787073     0.956194     -0.184280
C	-4.701696     -0.096991     -0.296474
C	-3.470620     -1.028353     -2.154114
H	-5.536263     -0.169183     0.401905
H	-3.344683     -1.817035     -2.898530
H	-5.267610     -1.899385     -1.342258
C	2.654465     1.159358     1.330014
C	4.135311     -0.671216     2.839819
C	3.789832     0.537651     0.751572
C	2.227461     0.820981     2.635633
C	2.979112     -0.102875     3.373865
C	4.530211     -0.352587     1.538233
H	2.665172     -0.370063     4.385031
H	5.418400     -0.828061     1.123493
H	4.723027     -1.378695     3.430433
H	-2.066938     -4.901759     -1.685252
C	-2.105863     -4.311162     -0.764514
C	-2.256199     -2.783000     1.601754
C	-0.934161     -3.780525     -0.215049
C	-3.338117     -4.092316     -0.150260
C	-3.440337     -3.304248     1.031784
C	-1.011990     -3.016102     0.995001
H	-4.233946     -4.509132     -0.607390
N	-4.682378     -3.043594     1.598097
H	-2.295609     -2.182647     2.510496
C	0.316453     -2.500624     1.323336
H	0.623221     -2.273366     2.350385
C	0.461819     -3.827756     -0.623913
C	1.226088     -3.103443     0.353507
C	1.113555     -4.385854     -1.725490
H	0.547067     -4.927055     -2.489818
C	2.503056     -4.267459     -1.859923
H	2.987738     -4.726815     -2.720631
C	2.613383     -2.999256     0.213897
H	3.178700     -2.413724     0.936388
C	3.271244     -3.575697     -0.890921
N	4.670025     -3.407405     -1.034674
C	-3.882983     1.989562     0.929212
H	-3.532304     2.944931     0.510768
C	-5.306344     2.213181     1.448028
H	-5.320377     3.046560     2.168169
H	-5.696447     1.325344     1.971407
H	-6.001848     2.456533     0.629541
C	-2.936880     1.615905     2.084630
H	-2.901972     2.414104     2.843781
H	-1.914968     1.434324     1.727011
H	-3.278130     0.691424     2.577781
C	-1.357032     0.067605     -3.045512
H	-0.661225     0.821889     -2.651538
C	-1.815428     0.559407     -4.427323
H	-2.316475     1.536459     -4.345617
H	-2.526182     -0.150263     -4.883012
H	-0.957346     0.665795     -5.111523
C	-0.591931     -1.258657     -3.122937
H	-1.203790     -2.065558     -3.557923
H	-0.268918     -1.586005     -2.124566
H	0.305400     -1.148321     -3.753184
C	1.009723     1.507851     3.233126
H	0.385721     1.835348     2.389758
C	1.432823     2.777645     3.989838
H	2.030910     3.439835     3.345355
H	2.047522     2.520017     4.868692
H	0.551754     3.338963     4.342896
C	0.144255     0.589019     4.098989
H	0.666991     0.260304     5.011743
H	-0.159564     -0.305104     3.534353
H	-0.768862     1.117123     4.416544
C	4.141185     0.807040     -0.706892
H	4.103798     1.898714     -0.848256
C	5.545252     0.339839     -1.102511
H	5.767092     0.652935     -2.135090
H	5.619437     -0.758897     -1.068505
H	6.321782     0.763823     -0.446429
C	3.099651     0.163954     -1.643429
H	3.293523     0.447407     -2.691071
H	2.079197     0.478527     -1.388231
H	3.142997     -0.932346     -1.565711
C	-4.764825     -2.261774     2.808691
C	-5.855794     -3.740035     1.124072
H	-6.728603     -3.420590     1.707548
H	-5.767382     -4.840527     1.216971
H	-6.069128     -3.519729     0.063132
H	-4.298863     -1.270453     2.677943
H	-4.267673     -2.746573     3.673008
H	-5.818583     -2.100327     3.069404
C	5.501621     -3.674221     0.125973
C	5.282203     -3.830898     -2.273322
H	4.742808     -3.410861     -3.134558
H	5.318104     -4.935724     -2.397745
H	6.317830     -3.459428     -2.308118
H	5.046683     -3.270833     1.036836
H	6.484868     -3.193323     0.000137
H	5.671783     -4.762176     0.282383

Cu_oxetane_reduced_TS
86
scf energy: -3426.67187469
H	1.318812     5.249594     -1.189539
C	0.446511     4.605510     -1.073023
C	-1.701111     2.882662     -0.769688
C	-0.855685     5.056583     -1.332799
C	0.608721     3.279496     -0.659862
N	-0.456786     2.501844     -0.507745
C	-1.951114     4.193023     -1.190397
H	-1.016855     6.086961     -1.659658
H	-2.973207     4.510024     -1.400396
C	1.945369     2.598287     -0.375982
O	2.987305     3.279707     -0.368467
C	-2.756199     1.791950     -0.606212
O	-3.955246     2.080481     -0.792621
N	-2.219522     0.609834     -0.297156
N	1.805606     1.283271     -0.176282
Cu	-0.147051     0.535288     -0.033549
H	1.317720     -1.167176     1.037431
O	0.352142     -1.217432     0.931680
C	2.876406     0.450429     0.160800
C	4.840134     -1.441056     0.863852
C	3.209637     0.244725     1.527273
C	3.516367     -0.319689     -0.848248
C	4.494759     -1.248549     -0.477257
C	4.192682     -0.700522     1.853939
H	4.991224     -1.843902     -1.246519
H	4.454856     -0.861478     2.902347
H	5.605001     -2.172978     1.135192
C	-2.975815     -0.543376     -0.069521
C	-4.249814     -2.993392     0.455037
C	-3.722616     -0.707994     1.127222
C	-2.874588     -1.611618     -1.001471
C	-3.511834     -2.825241     -0.719310
C	-4.352604     -1.937163     1.363799
H	-3.434433     -3.653443     -1.426528
H	-4.929717     -2.080456     2.279156
H	-4.744931     -3.945825     0.662093
O	0.745253     -4.124051     -0.600688
C	1.611410     -4.311784     1.337844
C	2.103646     -4.323270     -0.123220
C	0.291737     -3.890277     0.709775
C	3.044268     -0.189868     -2.287679
H	2.679517     0.840675     -2.410594
C	4.140483     -0.425571     -3.330436
H	3.756490     -0.212878     -4.341006
H	4.490205     -1.470879     -3.331326
H	5.013206     0.222755     -3.152876
C	1.846920     -1.127505     -2.523023
H	1.387731     -0.951531     -3.509412
H	1.074418     -0.984132     -1.754285
H	2.161972     -2.182362     -2.475650
C	2.495669     1.045535     2.605616
H	1.571353     1.424080     2.144168
C	3.332884     2.267325     3.017543
H	3.569566     2.882333     2.136842
H	4.280603     1.951976     3.486501
H	2.786850     2.891966     3.744353
C	2.083022     0.195942     3.813096
H	2.952149     -0.195057     4.366595
H	1.464841     -0.657285     3.492517
H	1.489137     0.798477     4.519258
C	-2.099263     -1.382099     -2.288115
H	-1.240534     -0.746079     -2.016323
C	-2.948423     -0.576187     -3.287396
H	-3.358654     0.333192     -2.825075
H	-3.797510     -1.183442     -3.645136
H	-2.349626     -0.281298     -4.165564
C	-1.546856     -2.653833     -2.934707
H	-2.351803     -3.313248     -3.299935
H	-0.918877     -3.226020     -2.235615
H	-0.925182     -2.390451     -3.805564
C	-3.763874     0.425253     2.144580
H	-3.893805     1.355182     1.570771
C	-4.935919     0.339623     3.126825
H	-4.970622     1.245330     3.753148
H	-4.841830     -0.522148     3.807919
H	-5.900864     0.251737     2.602787
C	-2.429640     0.519802     2.906786
H	-2.422505     1.391952     3.581563
H	-1.584381     0.614809     2.211209
H	-2.268776     -0.384710     3.517243
H	1.603997     -5.307754     1.812772
H	2.103614     -3.598365     2.016720
H	2.755161     -3.480519     -0.404223
H	2.523106     -5.266793     -0.505278
H	0.170900     -2.243152     0.857476
H	-0.706199     -4.288234     0.950563

Cu_cyclohexene_reduced_TS
92
scf energy: -3468.22179218
H	1.737153     5.369635     -0.767919
C	0.827989     4.788226     -0.611176
C	-1.425064     3.221186     -0.225167
C	-0.447839     5.369625     -0.650370
C	0.911868     3.414763     -0.368069
N	-0.200015     2.714750     -0.179398
C	-1.596715     4.588246     -0.461206
H	-0.547847     6.441389     -0.838283
H	-2.600999     5.011132     -0.499280
C	2.192364     2.586930     -0.332230
O	3.288698     3.144853     -0.501069
C	-2.538596     2.196449     -0.043505
O	-3.722513     2.580507     -0.061161
N	-2.065107     0.951783     0.097402
N	1.939716     1.286009     -0.130681
Cu	-0.013689     0.747455     0.195021
H	1.326497     -1.166192     1.043572
O	0.363068     -1.040084     1.050667
C	2.956305     0.319633     -0.119514
C	4.833379     -1.767337     -0.076127
C	3.546071     -0.073536     1.108731
C	3.285295     -0.359556     -1.322871
C	4.230749     -1.389590     -1.278917
C	4.483284     -1.117197     1.106931
H	4.492816     -1.920961     -2.195804
H	4.947304     -1.424944     2.046655
H	5.564923     -2.579023     -0.060991
C	-2.932566     -0.149264     0.180581
C	-4.589649     -2.408561     0.351956
C	-3.249073     -0.697225     1.449019
C	-3.402008     -0.769990     -1.004167
C	-4.241010     -1.886775     -0.894701
C	-4.080552     -1.821392     1.513168
H	-4.619038     -2.365282     -1.801364
H	-4.337014     -2.247378     2.485697
H	-5.241957     -3.283068     0.419132
C	1.810371     -3.970834     -0.134820
C	-1.022443     -3.704607     -0.077467
C	1.079822     -4.231991     1.192059
C	1.006941     -4.481992     -1.340142
C	-0.440625     -4.067510     -1.267133
C	-0.313875     -3.642964     1.157800
H	-1.036919     -4.079067     -2.184268
H	-2.073136     -3.396702     -0.081151
C	2.540757     -0.009716     -2.603099
H	2.299182     1.062194     -2.550465
C	3.355239     -0.237600     -3.879733
H	2.802358     0.139260     -4.754873
H	3.551155     -1.307542     -4.057070
H	4.325570     0.281959     -3.838146
C	1.206268     -0.775283     -2.665033
H	0.593884     -0.440711     -3.517793
H	0.615905     -0.633684     -1.747468
H	1.383145     -1.856748     -2.773187
C	3.176435     0.658939     2.389418
H	2.200432     1.131887     2.202940
C	4.181905     1.788534     2.669442
H	4.254155     2.462365     1.803012
H	5.185018     1.375317     2.870141
H	3.876012     2.379007     3.549307
C	3.011976     -0.271144     3.596285
H	3.959302     -0.756278     3.881791
H	2.272388     -1.060681     3.387793
H	2.660030     0.298301     4.471460
C	-3.001877     -0.218217     -2.363873
H	-2.112843     0.407220     -2.192513
C	-4.103162     0.692772     -2.931684
H	-4.350789     1.489877     -2.216114
H	-5.019680     0.112638     -3.134764
H	-3.781219     1.157120     -3.879142
C	-2.605153     -1.311742     -3.363043
H	-3.460606     -1.949390     -3.640273
H	-1.817921     -1.959776     -2.948515
H	-2.221431     -0.858978     -4.291874
C	-2.705713     -0.030101     2.701842
H	-1.784186     0.487249     2.395546
C	-3.685444     1.043340     3.205929
H	-3.254329     1.607862     4.049894
H	-4.623302     0.577369     3.553794
H	-3.937360     1.751256     2.402507
C	-2.327914     -1.017731     3.809342
H	-1.853310     -0.484893     4.649264
H	-1.614820     -1.768833     3.436496
H	-3.205528     -1.547234     4.214787
H	1.965057     -2.886133     -0.252369
H	2.815516     -4.421994     -0.121971
H	1.041802     -5.328692     1.368829
H	1.666475     -3.817630     2.031416
H	1.467552     -4.115548     -2.275477
H	1.086618     -5.587798     -1.397850
H	-0.023848     -2.023815     1.084296
H	-0.897795     -3.640982     2.085497

Cu_cyclohexane_reduced_TS
94
scf energy: -3469.426943
H	1.796622     5.355129     -0.264361
C	0.880024     4.771409     -0.173757
C	-1.384599     3.193288     0.037047
C	-0.390745     5.362234     -0.217219
C	0.951397     3.384092     -0.014919
N	-0.165010     2.673589     0.097488
C	-1.545554     4.574359     -0.115399
H	-0.481599     6.444353     -0.340229
H	-2.547746     5.001836     -0.157609
C	2.237676     2.565775     -0.001654
O	3.332165     3.151335     -0.113404
C	-2.519587     2.180064     0.123756
O	-3.692731     2.600033     0.200919
N	-2.083345     0.917711     0.090252
N	2.001666     1.257375     0.113856
Cu	-0.005482     0.642458     0.280619
H	1.296053     -1.369241     0.970807
O	0.331826     -1.244349     0.987911
C	2.996772     0.281052     0.029712
C	4.718957     -1.934514     -0.143256
C	3.369789     -0.423977     1.207382
C	3.516958     -0.112384     -1.232885
C	4.377302     -1.215193     -1.291317
C	4.218837     -1.533892     1.097083
H	4.778798     -1.534690     -2.254445
H	4.501938     -2.088442     1.993922
H	5.378790     -2.802649     -0.215628
C	-2.977105     -0.161937     0.123762
C	-4.662809     -2.412547     0.193714
C	-3.212568     -0.834863     1.351498
C	-3.557038     -0.649944     -1.076145
C	-4.403638     -1.764775     -1.015316
C	-4.057046     -1.951246     1.364862
H	-4.862273     -2.140849     -1.932842
H	-4.247714     -2.470412     2.306868
H	-5.322823     -3.283488     0.221411
C	1.547284     -4.529159     -0.851348
C	-1.095318     -3.655747     -0.663193
C	0.990091     -4.481917     0.582252
C	1.268837     -3.217719     -1.591390
C	-0.244638     -2.949276     -1.746146
C	-0.357070     -3.794122     0.639693
C	3.090423     0.646075     -2.484010
H	3.087058     1.712867     -2.213060
C	4.055204     0.487407     -3.663098
H	3.755211     1.152691     -4.488216
H	4.054859     -0.541265     -4.059294
H	5.089284     0.740491     -3.380487
C	1.661392     0.263812     -2.909483
H	1.321329     0.894930     -3.746913
H	0.951783     0.392024     -2.079156
H	1.620855     -0.787144     -3.235431
C	2.883878     0.094125     2.553535
H	1.881214     0.514339     2.379574
C	3.780125     1.254789     3.020695
H	3.858311     2.029488     2.243665
H	4.798088     0.890746     3.240837
H	3.378896     1.717606     3.937875
C	2.753776     -0.982605     3.633092
H	3.729595     -1.410338     3.915057
H	2.102367     -1.805969     3.300068
H	2.311277     -0.552398     4.545601
C	-3.269538     0.046870     -2.397420
H	-2.322007     0.590127     -2.255927
C	-4.355546     1.089472     -2.715869
H	-4.469839     1.796163     -1.882042
H	-5.326133     0.592375     -2.886505
H	-4.102187     1.655219     -3.628651
C	-3.079509     -0.923285     -3.569379
H	-4.014392     -1.447687     -3.826410
H	-2.316260     -1.682337     -3.342468
H	-2.758385     -0.374589     -4.469728
C	-2.574917     -0.301542     2.624015
H	-1.657718     0.218555     2.309965
C	-3.489016     0.745495     3.283335
H	-2.989047     1.221914     4.143664
H	-4.416354     0.272688     3.650100
H	-3.770719     1.528256     2.563776
C	-2.161360     -1.393734     3.613816
H	-1.615084     -0.950425     4.462305
H	-1.499153     -2.128873     3.132046
H	-3.028944     -1.930633     4.031300
H	2.629133     -4.738155     -0.830469
H	1.078547     -5.363547     -1.402872
H	0.921395     -5.511159     0.990441
H	1.717663     -3.966958     1.240746
H	1.737055     -2.393327     -1.032232
H	1.759773     -3.221227     -2.577649
H	-0.038209     -2.226755     0.895303
H	-0.966905     -3.991310     1.531535
H	-2.046387     -3.122188     -0.521219
H	-1.373138     -4.667862     -1.034968
H	-0.589434     -3.277063     -2.740591
H	-0.424429     -1.864620     -1.696253

Cu_DHA_reduced_TS
102
scf energy: -3774.1641704
H	3.930850     4.831210     -0.455434
C	3.989815     3.752899     -0.305649
C	4.031002     1.007466     0.070713
C	5.211741     3.081504     -0.157763
C	2.817911     2.996752     -0.256892
N	2.894687     1.682202     -0.072979
C	5.246172     1.692989     0.032675
H	6.146384     3.645964     -0.191998
H	6.180030     1.142564     0.149206
C	1.397506     3.523152     -0.395417
O	1.194225     4.734044     -0.541261
C	3.844174     -0.490688     0.253864
O	4.835560     -1.224225     0.385124
N	2.546254     -0.828878     0.235471
N	0.496644     2.525260     -0.333857
Cu	1.214175     0.674723     0.026611
H	-1.137954     0.413011     0.221633
O	-0.437060     -0.254143     0.274270
H	-1.127883     -1.311533     0.455303
C	-0.885287     2.791505     -0.421442
C	-3.654617     3.194456     -0.582743
C	-1.529851     2.743916     -1.684403
C	-1.635334     2.996966     0.761263
C	-3.019614     3.195943     0.657369
C	-2.911083     2.960989     -1.742291
H	-3.609294     3.344930     1.564892
H	-3.421922     2.925474     -2.706619
H	-4.734467     3.349498     -0.646541
C	2.129541     -2.169479     0.344185
C	1.209040     -4.805782     0.540280
C	1.899855     -2.919619     -0.834602
C	1.844689     -2.717026     1.616410
C	1.393908     -4.041074     1.693243
C	1.451362     -4.240440     -0.713307
H	1.179073     -4.481071     2.669897
H	1.277734     -4.834883     -1.612590
H	0.857448     -5.837911     0.617001
H	-5.535866     0.779642     1.185564
C	-4.850191     0.074881     1.665158
C	-3.089216     -1.712070     2.869521
C	-3.927635     -0.618842     0.876106
C	-4.893181     -0.105768     3.052087
C	-4.003831     -1.003413     3.652532
C	-3.031391     -1.535291     1.475448
H	-5.614023     0.449495     3.657541
H	-4.026263     -1.157085     4.735050
H	-2.403795     -2.421899     3.341246
C	-2.026417     -2.213243     0.618345
H	-1.544027     -3.070124     1.109809
C	-3.407863     -1.622022     -1.373418
C	-2.511962     -2.522501     -0.749295
C	-3.852851     -1.868253     -2.676229
H	-4.548789     -1.164322     -3.143258
C	-3.414264     -2.990806     -3.388577
H	-3.765127     -3.167370     -4.408506
C	-2.084253     -3.649612     -1.473150
H	-1.385338     -4.343873     -1.001069
C	-2.524117     -3.881322     -2.778841
H	-2.170292     -4.761995     -3.322080
C	-0.963167     2.980208     2.125532
H	0.104741     2.787636     1.952418
C	-1.076191     4.342741     2.823876
H	-0.533359     4.335582     3.783357
H	-2.126750     4.601578     3.036186
H	-0.650191     5.139178     2.193889
C	-1.495279     1.833885     2.998770
H	-0.961721     1.800894     3.963083
H	-1.355453     0.866224     2.495459
H	-2.570413     1.942823     3.211194
C	-0.741332     2.354989     -2.925910
H	0.310056     2.612927     -2.734028
C	-1.177338     3.098014     -4.192564
H	-1.152542     4.189511     -4.046469
H	-2.197777     2.820439     -4.502663
H	-0.505793     2.849268     -5.029854
C	-0.807587     0.828406     -3.123552
H	-1.836446     0.509460     -3.358708
H	-0.502856     0.294299     -2.212127
H	-0.153169     0.507406     -3.950677
C	2.045919     -1.878278     2.868039
H	2.082137     -0.829777     2.537129
C	3.401142     -2.197399     3.521010
H	4.218722     -2.066624     2.796648
H	3.424275     -3.240208     3.880569
H	3.588604     -1.537488     4.384639
C	0.888761     -2.001303     3.866017
H	0.811773     -3.016009     4.289442
H	-0.072557     -1.758618     3.388316
H	1.034936     -1.306095     4.708634
C	2.159754     -2.289152     -2.193977
H	2.077382     -1.200917     -2.050207
C	3.597658     -2.577481     -2.658644
H	3.822867     -2.043871     -3.597252
H	3.733532     -3.656983     -2.842006
H	4.327258     -2.268740     -1.895978
C	1.133483     -2.687544     -3.259364
H	1.299558     -2.106684     -4.181041
H	0.105380     -2.501584     -2.915533
H	1.208760     -3.753889     -3.528772
C	-3.813080     -0.380860     -0.612780
H	-4.745241     0.043649     -1.015408
H	-3.047186     0.400083     -0.786310

Cu_fluorene_reduced_TS
99
scf energy: -3734.87176561
H	2.874424     5.342268     -0.669540
C	3.141468     4.304841     -0.466971
C	3.715722     1.638636     0.026607
C	4.467268     3.896396     -0.264533
C	2.140894     3.334146     -0.405763
N	2.472132     2.070136     -0.159061
C	4.771228     2.550354     -0.017265
H	5.272141     4.633811     -0.305102
H	5.792582     2.200217     0.133737
C	0.651326     3.560548     -0.609697
O	0.224959     4.695494     -0.857757
C	3.827808     0.137319     0.237546
O	4.940531     -0.384135     0.386471
N	2.623531     -0.457458     0.203667
N	-0.039323     2.414803     -0.487596
Cu	1.039405     0.747234     -0.103415
H	-1.243684     -0.053257     -0.241583
O	-0.405587     -0.511392     -0.072526
H	-0.773364     -1.508458     0.503555
C	-1.443496     2.359216     -0.583548
C	-4.221973     2.043935     -0.729695
C	-2.020177     1.715649     -1.707486
C	-2.256890     2.822823     0.482930
C	-3.643699     2.663625     0.380044
C	-3.413623     1.568516     -1.760170
H	-4.288813     3.007176     1.189032
H	-3.871575     1.070294     -2.616071
H	-5.305891     1.916700     -0.780322
C	2.489520     -1.857609     0.294526
C	2.063299     -4.618618     0.449300
C	2.232511     -2.593013     -0.887781
C	2.521949     -2.498689     1.555356
C	2.308902     -3.882067     1.609829
C	2.023515     -3.974290     -0.788322
H	2.327652     -4.394576     2.573328
H	1.825987     -4.557361     -1.689575
H	1.895830     -5.696959     0.510570
H	-5.533670     -0.556440     0.797143
C	-4.675356     -0.763983     1.441684
C	-2.441194     -1.272999     3.105504
C	-3.629664     -1.579335     0.987560
C	-4.611067     -0.217141     2.724655
C	-3.501113     -0.479831     3.551003
C	-2.485715     -1.831674     1.816208
H	-5.421859     0.418500     3.089637
H	-3.465702     -0.049412     4.555780
H	-1.580566     -1.451574     3.754211
C	-1.501537     -2.597522     1.053193
H	-0.740115     -3.226003     1.526262
C	-3.432098     -2.289185     -0.268176
C	-2.175167     -2.974402     -0.187735
C	-4.215862     -2.369875     -1.428326
H	-5.164557     -1.829175     -1.493105
C	-3.773453     -3.146677     -2.501086
H	-4.376255     -3.217779     -3.410151
C	-1.749332     -3.755759     -1.275957
H	-0.791959     -4.279878     -1.230654
C	-2.549252     -3.839525     -2.417275
H	-2.216735     -4.446735     -3.264069
C	-1.608800     3.416772     1.727129
H	-0.808804     4.087970     1.379559
C	-2.561541     4.260109     2.579690
H	-2.003682     4.749572     3.393446
H	-3.345709     3.643441     3.048000
H	-3.055619     5.045006     1.985753
C	-0.968013     2.310433     2.584374
H	-0.442876     2.742797     3.451800
H	-0.240073     1.727597     2.004684
H	-1.734561     1.612738     2.955054
C	-1.129744     1.240728     -2.845767
H	-0.157758     0.982844     -2.400550
C	-0.875411     2.391110     -3.833907
H	-0.479898     3.278073     -3.316061
H	-1.812733     2.684394     -4.335805
H	-0.152750     2.090319     -4.610452
C	-1.649385     -0.014384     -3.551417
H	-2.578520     0.178650     -4.111647
H	-1.848023     -0.823417     -2.832844
H	-0.902246     -0.377523     -4.274088
C	2.704725     -1.667341     2.816451
H	3.369399     -0.831069     2.556642
C	3.366896     -2.425461     3.970857
H	4.321475     -2.878933     3.660583
H	2.720933     -3.228267     4.361645
H	3.570914     -1.738375     4.807477
C	1.353253     -1.076527     3.253089
H	0.676829     -1.880923     3.583171
H	0.857174     -0.551822     2.425158
H	1.478669     -0.369393     4.089435
C	2.226711     -1.875010     -2.228091
H	1.855494     -0.857083     -2.033050
C	3.661353     -1.736527     -2.767502
H	3.680624     -1.113270     -3.676958
H	4.069431     -2.728020     -3.027106
H	4.330878     -1.285568     -2.020938
C	1.300379     -2.504637     -3.271041
H	1.263572     -1.872198     -4.172239
H	0.275805     -2.608707     -2.885569
H	1.650843     -3.500555     -3.587867

-----------------------------
3. Product complexes (PC)
-----------------------------

Cu_1,3-CHD_reduced_PC
90
scf energy: -3467.03290572
H	-1.893421     4.196976     -2.409158
C	-0.951871     3.740851     -2.103564
C	1.354316     2.504161     -1.232649
C	0.289065     4.331929     -2.364065
C	-0.971466     2.529002     -1.407772
N	0.161572     1.958145     -1.010991
C	1.463963     3.717835     -1.914857
H	0.340278     5.278534     -2.907100
H	2.450903     4.152729     -2.072714
C	-2.231943     1.835962     -0.943441
O	-3.303267     2.463809     -1.004006
C	2.529250     1.737596     -0.668308
O	3.658682     2.261061     -0.702942
N	2.180232     0.547124     -0.165936
N	-2.020809     0.603108     -0.443475
Cu	0.103318     0.118883     -0.134697
H	-1.204496     -0.355162     -2.038814
O	-0.597285     -0.768168     -2.685953
C	-3.060889     0.064345     0.353713
C	-5.052733     -0.995595     2.029182
C	-4.027325     -0.824401     -0.176917
C	-3.080011     0.396985     1.733349
C	-4.082546     -0.139676     2.550492
C	-5.015337     -1.333951     0.676162
H	-4.105301     0.114464     3.612596
H	-5.768235     -2.016743     0.278905
H	-5.831965     -1.405263     2.677258
C	3.178183     -0.277305     0.384247
C	5.069982     -2.010675     1.525816
C	3.987347     -1.088591     -0.453143
C	3.309269     -0.351015     1.795182
C	4.257551     -1.223595     2.343912
C	4.929999     -1.939095     0.139483
H	4.369048     -1.288157     3.427868
H	5.563112     -2.563224     -0.495377
H	5.808309     -2.683561     1.969593
C	-1.790177     -3.220753     0.458070
C	0.818777     -2.546012     -0.367393
C	-1.286770     -3.830992     -0.823664
C	-1.096395     -2.285694     1.146000
C	0.200367     -1.778684     0.710529
C	0.149850     -3.469540     -1.099809
C	-2.034462     1.337117     2.318308
H	-1.178919     1.333862     1.626204
C	-2.562643     2.780879     2.374835
H	-1.771805     3.474945     2.705031
H	-3.399887     2.856649     3.089410
H	-2.926697     3.106755     1.390620
C	-1.503993     0.890853     3.684794
H	-0.687287     1.555735     4.007096
H	-1.106238     -0.134840     3.647081
H	-2.281187     0.927232     4.464951
C	-3.997832     -1.209534     -1.648333
H	-2.938616     -1.244034     -1.940643
C	-4.682886     -0.142262     -2.520582
H	-4.295905     0.862465     -2.307610
H	-5.768043     -0.130981     -2.319447
H	-4.540902     -0.364146     -3.591579
C	-4.600455     -2.588289     -1.941459
H	-5.695957     -2.588676     -1.820504
H	-4.189535     -3.366913     -1.282811
H	-4.390591     -2.876518     -2.983809
C	2.458451     0.554404     2.673563
H	1.505592     0.702266     2.140831
C	3.112026     1.941343     2.808649
H	3.358173     2.364386     1.824487
H	4.048812     1.868310     3.386892
H	2.441595     2.640699     3.335618
C	2.138897     -0.037702     4.048567
H	3.040851     -0.139989     4.673278
H	1.672000     -1.031692     3.961856
H	1.441057     0.617638     4.591180
C	3.843437     -1.031345     -1.968253
H	2.857681     -0.585809     -2.172343
C	4.910561     -0.111097     -2.586251
H	4.754018     -0.006151     -3.673093
H	5.918262     -0.533017     -2.430576
H	4.873143     0.884721     -2.124900
C	3.875443     -2.414515     -2.633508
H	3.641757     -2.324581     -3.706497
H	3.143989     -3.103810     -2.184580
H	4.869648     -2.883409     -2.555786
H	-2.771172     -3.539599     0.819872
H	-1.407054     -4.933578     -0.800732
H	-1.931365     -3.520700     -1.674301
H	-1.530435     -1.876207     2.060911
H	-0.289301     -1.567483     -2.222493
H	0.663929     -3.997468     -1.909729
H	1.867174     -2.347938     -0.589300
H	0.884753     -1.466226     1.509279

Cu_THF_reduced_PC
89
scf energy: -3466.00537875
H	1.529059     5.246419     -1.101387
C	0.627720     4.667239     -0.896691
C	-1.580795     3.073348     -0.431401
C	-0.656457     5.173489     -1.140415
C	0.740274     3.364909     -0.399875
N	-0.353694     2.656287     -0.118947
C	-1.781490     4.363803     -0.930965
H	-0.778436     6.187056     -1.530717
H	-2.792557     4.700145     -1.163976
C	2.056195     2.614521     -0.240362
O	3.131308     3.248210     -0.257997
C	-2.673964     2.020261     -0.315704
O	-3.869124     2.365924     -0.426164
N	-2.176412     0.786986     -0.177662
N	1.865458     1.293903     -0.157340
Cu	-0.131497     0.618943     0.114927
H	1.362738     -1.087308     1.258822
O	0.402965     -1.027471     1.407490
C	2.902847     0.382467     0.041357
C	4.756605     -1.703018     0.451368
C	3.351484     0.073745     1.357451
C	3.396542     -0.364690     -1.064602
C	4.317881     -1.392493     -0.839736
C	4.272180     -0.970065     1.535391
H	4.698559     -1.969263     -1.685531
H	4.616386     -1.213966     2.542986
H	5.471752     -2.513980     0.609986
C	-2.990236     -0.345934     -0.064503
C	-4.381111     -2.779059     0.193315
C	-3.703129     -0.629987     1.131925
C	-3.005926     -1.276986     -1.139021
C	-3.698431     -2.483837     -0.989281
C	-4.383452     -1.850791     1.237401
H	-3.707141     -3.206690     -1.807463
H	-4.928625     -2.086085     2.153347
H	-4.916199     -3.726476     0.299031
C	1.822842     -4.254211     0.855959
O	0.349585     -3.590909     -0.879113
C	0.366278     -4.368361     1.342711
C	1.656772     -4.166540     -0.662882
C	-0.351368     -3.572775     0.292935
C	2.843683     -0.071061     -2.450222
H	2.592153     0.999947     -2.465736
C	3.832782     -0.335900     -3.588645
H	3.406403     -0.002248     -4.548310
H	4.062377     -1.408996     -3.693248
H	4.782999     0.199140     -3.432279
C	1.534562     -0.847396     -2.666475
H	1.017028     -0.514307     -3.580615
H	0.847852     -0.709153     -1.817747
H	1.730096     -1.926906     -2.760504
C	2.845778     0.887677     2.540698
H	1.881366     1.315600     2.227062
C	3.798049     2.059776     2.833576
H	3.938392     2.673790     1.932772
H	4.782705     1.684349     3.161365
H	3.396017     2.699802     3.637214
C	2.589201     0.049769     3.798814
H	3.519329     -0.368429     4.216946
H	1.899825     -0.781429     3.586817
H	2.133608     0.675134     4.583451
C	-2.291884     -0.907890     -2.427938
H	-1.384694     -0.361890     -2.122948
C	-3.147586     0.072408     -3.250795
H	-3.484752     0.922631     -2.640697
H	-4.045281     -0.437595     -3.640753
H	-2.580122     0.463193     -4.112298
C	-1.857808     -2.104169     -3.277420
H	-2.721914     -2.656190     -3.683399
H	-1.238342     -2.804854     -2.698401
H	-1.262553     -1.757951     -4.137470
C	-3.676922     0.370773     2.280560
H	-3.763771     1.367615     1.823294
C	-4.848285     0.226063     3.257351
H	-4.836591     1.053397     3.984864
H	-4.792815     -0.712210     3.833619
H	-5.818704     0.245223     2.736338
C	-2.337499     0.311025     3.033910
H	-2.290289     1.090495     3.812781
H	-1.492005     0.452633     2.348258
H	-2.213018     -0.668833     3.525256
H	2.290014     -3.333739     1.238907
H	2.453268     -5.101656     1.158095
H	0.032647     -5.426330     1.345162
H	0.213125     -3.979100     2.360827
H	2.401787     -3.523209     -1.150335
H	1.668873     -5.159976     -1.142291
H	0.029642     -1.855333     1.012909
H	-1.434115     -3.474731     0.170276

Cu_CHD_reduced_PC
90
scf energy: -3467.01440924
H	-2.185815     5.238433     0.055253
C	-1.235167     4.719173     -0.073366
C	1.119175     3.289804     -0.310045
C	-0.006722     5.395326     -0.049976
C	-1.220614     3.330903     -0.237670
N	-0.066227     2.690134     -0.426810
C	1.193007     4.676283     -0.142818
H	0.016169     6.480098     0.081268
H	2.167778     5.159985     -0.067488
C	-2.442022     2.431849     -0.093045
O	-3.583474     2.932690     -0.137261
C	2.315939     2.349801     -0.270525
O	3.468669     2.819933     -0.388505
N	1.952729     1.083594     -0.043042
N	-2.095146     1.160648     0.149625
Cu	-0.095841     0.658695     -0.124987
H	-0.636479     -1.874092     -0.719733
O	0.035373     -1.262879     -1.068263
C	-3.024260     0.133565     0.347328
C	-4.628619     -2.145540     0.765222
C	-3.824526     -0.375261     -0.714397
C	-3.071747     -0.485682     1.626878
C	-3.870805     -1.619360     1.812889
C	-4.605349     -1.515857     -0.481896
H	-3.902273     -2.101283     2.793211
H	-5.213391     -1.925062     -1.290567
H	-5.243839     -3.035561     0.920726
C	2.871468     0.029723     -0.024871
C	4.578973     -2.210405     0.046330
C	3.250229     -0.615933     -1.234330
C	3.322031     -0.485817     1.221362
C	4.175631     -1.594300     1.234350
C	4.106175     -1.724412     -1.173399
H	4.531629     -1.988959     2.188425
H	4.408596     -2.218793     -2.099563
H	5.247283     -3.074908     0.073369
C	-1.007154     -3.686030     0.755442
C	1.089875     -4.315532     -1.046986
C	-1.350224     -4.033975     -0.525963
C	0.351577     -3.659912     1.178051
C	1.380470     -3.956838     0.244505
C	-0.321891     -4.450790     -1.538439
C	-2.217107     0.067123     2.758324
H	-1.988547     1.109317     2.492945
C	-2.927200     0.070808     4.116409
H	-2.305648     0.578888     4.871641
H	-3.116390     -0.950212     4.486545
H	-3.895305     0.593665     4.062270
C	-0.874917     -0.674794     2.843742
H	-0.204239     -0.200331     3.577272
H	-0.357993     -0.676749     1.869339
H	-1.024614     -1.722976     3.149018
C	-3.786922     0.294489     -2.083234
H	-3.795361     1.378161     -1.893837
C	-5.005675     -0.015036     -2.958656
H	-5.950814     0.199708     -2.435131
H	-5.028714     -1.070068     -3.278222
H	-4.977093     0.598885     -3.873030
C	-2.489167     -0.044445     -2.835599
H	-2.430887     -1.126232     -3.044189
H	-1.606663     0.232635     -2.245853
H	-2.445446     0.490106     -3.799257
C	2.881321     0.208063     2.498501
H	1.877374     0.609071     2.287597
C	3.794719     1.408769     2.803486
H	3.884820     2.068411     1.928387
H	4.807311     1.060853     3.071476
H	3.404161     1.996590     3.651426
C	2.773326     -0.725577     3.706853
H	3.758685     -1.097751     4.032190
H	2.137751     -1.597618     3.486517
H	2.330112     -0.191491     4.562637
C	2.754009     -0.080663     -2.569648
H	1.842803     0.495015     -2.348997
C	3.779591     0.891296     -3.177755
H	3.388346     1.347926     -4.102773
H	4.712347     0.359101     -3.432334
H	4.019935     1.692482     -2.464498
C	2.371865     -1.182466     -3.565058
H	1.929358     -0.738308     -4.471455
H	1.630734     -1.869799     -3.130439
H	3.244760     -1.773889     -3.886198
H	-1.793502     -3.387406     1.451797
H	-2.400725     -4.022708     -0.828592
H	0.884147     -1.672117     -0.831991
H	0.604579     -3.364848     2.196933
H	-0.456537     -3.882322     -2.482177
H	-0.511808     -5.501695     -1.856199

Cu_2,7-bis(NMe2)flourene_TS_reduced_PC
115
scf energy: -4002.64784982
H	-4.363338     3.856485     -2.769641
C	-3.536541     3.957391     -2.066156
C	-1.404588     4.110865     -0.301622
C	-3.191848     5.185102     -1.483394
C	-2.780396     2.835891     -1.723895
N	-1.773303     2.966369     -0.866634
C	-2.113081     5.277038     -0.592585
H	-3.766005     6.080741     -1.730851
H	-1.813415     6.219154     -0.133104
C	-2.969050     1.422463     -2.246430
O	-3.864673     1.176238     -3.062477
C	-0.183688     3.991592     0.593510
O	0.284505     5.000388     1.135651
N	0.264476     2.723938     0.656069
N	-2.069372     0.576772     -1.712491
Cu	-0.732122     1.374789     -0.440225
H	-0.012599     -1.043258     -0.556933
O	0.337318     -0.240811     -0.134662
H	0.827034     -0.588363     0.695107
C	-2.074726     -0.802997     -1.998359
C	-1.952731     -3.556580     -2.463318
C	-1.017094     -1.335763     -2.777057
C	-3.062519     -1.649468     -1.430407
C	-2.983699     -3.022209     -1.687860
C	-0.974783     -2.720031     -2.996657
H	-3.725076     -3.695872     -1.258473
H	-0.165390     -3.147985     -3.590271
H	-1.904549     -4.634150     -2.636713
C	1.428694     2.405116     1.387085
C	3.749135     1.725579     2.794550
C	2.645903     2.225753     0.683725
C	1.360973     2.198824     2.783900
C	2.537052     1.866672     3.470029
C	3.796257     1.896987     1.409405
H	2.503110     1.712360     4.551140
H	4.745434     1.770759     0.886679
H	4.657355     1.467015     3.344735
H	-0.423290     -5.045661     -0.268456
C	-0.490730     -4.333315     0.558730
C	-0.716519     -2.510061     2.700911
C	0.554121     -3.435913     0.800686
C	-1.635576     -4.327746     1.354323
C	-1.776582     -3.395356     2.423692
C	0.445350     -2.504580     1.899983
H	-2.438235     -5.026210     1.124987
N	-2.964993     -3.341954     3.158798
H	-0.791156     -1.803701     3.525908
C	1.611434     -1.662549     1.908253
H	1.874838     -0.939734     2.681843
C	1.825450     -3.194107     0.148200
C	2.484843     -2.126223     0.863555
C	2.449002     -3.749728     -0.973091
H	1.960481     -4.554009     -1.533066
C	3.696689     -3.289534     -1.398108
H	4.150990     -3.744685     -2.276430
C	3.753571     -1.681924     0.437408
H	4.230852     -0.871722     0.985177
C	4.364021     -2.236435     -0.704620
N	5.597715     -1.752326     -1.165007
C	-4.148361     -1.056255     -0.540129
H	-4.512412     -0.152909     -1.052742
C	-5.358201     -1.974814     -0.344903
H	-6.144184     -1.445804     0.216669
H	-5.096437     -2.875686     0.233236
H	-5.786652     -2.299388     -1.306074
C	-3.585749     -0.635397     0.830375
H	-4.340224     -0.065440     1.397274
H	-2.696618     0.000718     0.722945
H	-3.306972     -1.517349     1.424868
C	0.005259     -0.399675     -3.405584
H	0.100073     0.466691     -2.734490
C	-0.525450     0.135700     -4.746143
H	-1.519135     0.592959     -4.626060
H	-0.618404     -0.683522     -5.478632
H	0.158237     0.892126     -5.165673
C	1.400318     -1.012983     -3.550179
H	1.420780     -1.821593     -4.298834
H	1.760769     -1.427983     -2.597370
H	2.117386     -0.245084     -3.880358
C	0.043371     2.346233     3.528330
H	-0.748956     2.377707     2.765990
C	-0.004966     3.674399     4.300743
H	0.166273     4.519504     3.618718
H	0.768360     3.698055     5.087088
H	-0.985069     3.808979     4.788155
C	-0.250846     1.148568     4.440408
H	0.472796     1.072772     5.268042
H	-0.216475     0.206699     3.873846
H	-1.253779     1.242255     4.887745
C	2.683338     2.430227     -0.822980
H	1.682619     2.165442     -1.197427
C	2.912907     3.913804     -1.159464
H	2.824708     4.088669     -2.244561
H	3.924376     4.224070     -0.847139
H	2.190710     4.560827     -0.641049
C	3.689510     1.531430     -1.547041
H	3.571425     1.637347     -2.637239
H	3.544583     0.473309     -1.286111
H	4.730785     1.801019     -1.307070
C	-3.035914     -2.486027     4.319695
C	-3.943605     -4.395489     3.015501
H	-4.806099     -4.180366     3.659815
H	-3.551437     -5.396194     3.289982
H	-4.316834     -4.464429     1.979384
H	-2.836937     -1.433889     4.053057
H	-2.310508     -2.764104     5.112206
H	-4.045272     -2.534218     4.748873
C	6.395848     -0.942167     -0.271273
C	6.305928     -2.492990     -2.185387
H	5.701733     -2.588803     -3.101602
H	6.591742     -3.519072     -1.870023
H	7.223622     -1.952605     -2.454483
H	6.669430     -1.468730     0.667422
H	5.865372     -0.021962     0.014837
H	7.321874     -0.642102     -0.779700

Cu_oxetane_reduced_PC
86
scf energy: -3426.67677994
H	2.057064     4.866726     -1.305858
C	1.106695     4.393845     -1.054808
C	-1.239456     3.054240     -0.476927
C	-0.125198     5.014361     -1.304058
C	1.098639     3.114075     -0.490879
N	-0.054572     2.533831     -0.157713
C	-1.320852     4.332625     -1.037695
H	-0.153502     6.014330     -1.744291
H	-2.297835     4.755262     -1.275473
C	2.335111     2.242340     -0.317120
O	3.468804     2.757294     -0.406223
C	-2.425781     2.114899     -0.315376
O	-3.584057     2.566317     -0.439938
N	-2.045647     0.845167     -0.137692
N	2.015204     0.956350     -0.141232
Cu	-0.026597     0.497199     0.183470
H	1.279288     -1.304635     1.463691
O	0.355137     -1.061076     1.643316
C	2.968813     -0.040212     0.072275
C	4.620297     -2.279340     0.528326
C	3.402913     -0.350200     1.393044
C	3.390460     -0.851329     -1.017157
C	4.210492     -1.957239     -0.769086
C	4.217838     -1.474106     1.594999
H	4.530821     -2.587328     -1.601857
H	4.548044     -1.721755     2.606306
H	5.254463     -3.151723     0.705237
C	-2.966621     -0.205627     -0.038538
C	-4.574033     -2.502781     0.192255
C	-3.715421     -0.427542     1.148252
C	-3.067499     -1.117798     -1.124923
C	-3.865813     -2.258445     -0.987091
C	-4.501620     -1.584221     1.242390
H	-3.937917     -2.969873     -1.812018
H	-5.074199     -1.773830     2.152236
H	-5.190875     -3.400224     0.288747
O	-0.222335     -3.295954     -0.690251
C	0.262471     -4.411831     1.057307
C	0.960541     -4.044004     -0.271653
C	-0.802626     -3.469713     0.550559
C	2.875839     -0.535032     -2.412535
H	2.691912     0.549114     -2.439889
C	3.867206     -0.867197     -3.531721
H	3.479152     -0.514456     -4.500857
H	4.033751     -1.952774     -3.626543
H	4.844906     -0.389260     -3.360517
C	1.525412     -1.230347     -2.645270
H	1.056776     -0.890643     -3.583266
H	0.825427     -1.028164     -1.821743
H	1.655886     -2.322997     -2.707791
C	3.010654     0.559945     2.549199
H	2.070362     1.047059     2.249323
C	4.064105     1.665789     2.737522
H	4.219883     2.214479     1.797968
H	5.027534     1.229587     3.053011
H	3.746319     2.380916     3.515206
C	2.748437     -0.183182     3.863772
H	3.662723     -0.647014     4.268554
H	1.989565     -0.969035     3.732023
H	2.377110     0.519509     4.627049
C	-2.331561     -0.795492     -2.414472
H	-1.373458     -0.344148     -2.109932
C	-3.099073     0.274140     -3.213568
H	-3.354476     1.141540     -2.588591
H	-4.041800     -0.145590     -3.605142
H	-2.503626     0.624898     -4.073487
C	-2.022393     -2.012498     -3.288086
H	-2.939194     -2.468575     -3.697967
H	-1.473688     -2.775234     -2.718047
H	-1.400106     -1.711287     -4.146074
C	-3.627856     0.573671     2.293629
H	-3.613110     1.570466     1.827877
C	-4.833774     0.540798     3.238190
H	-4.769427     1.370278     3.960525
H	-4.876561     -0.393586     3.821863
H	-5.784199     0.640031     2.690139
C	-2.320451     0.403127     3.083527
H	-2.230341     1.176486     3.864787
H	-1.447757     0.474332     2.422336
H	-2.291392     -0.583062     3.577237
H	-0.042866     -5.469938     1.128805
H	0.788409     -4.133828     1.984235
H	1.837533     -3.383327     -0.196911
H	1.166718     -4.867351     -0.970310
H	-0.182144     -1.849492     1.390218
H	-1.894532     -3.439050     0.634081

Cu_cyclohexene_reduced_PC
92
scf energy: -3468.23001479
H	-1.619403     -5.361575     -0.517285
C	-0.724256     -4.779385     -0.294145
C	1.480259     -3.180913     0.175715
C	0.561688     -5.335865     -0.351901
C	-0.841735     -3.424572     0.030939
N	0.243084     -2.709914     0.329540
C	1.687392     -4.526983     -0.142343
H	0.688133     -6.391706     -0.604297
H	2.704341     -4.907751     -0.246018
C	-2.134169     -2.623256     -0.059425
O	-3.224631     -3.221186     -0.156898
C	2.577797     -2.129363     0.235437
O	3.771587     -2.489233     0.319824
N	2.091537     -0.888079     0.108581
N	-1.897402     -1.306703     -0.101440
Cu	0.062601     -0.653488     0.269910
H	-1.453411     1.154400     1.248166
O	-0.520228     1.040790     1.494950
C	-2.917097     -0.359842     -0.215769
C	-4.772127     1.746562     -0.457839
C	-3.594092     0.128693     0.936424
C	-3.175458     0.222597     -1.488600
C	-4.101461     1.265376     -1.586515
C	-4.513465     1.178715     0.789197
H	-4.302940     1.717861     -2.559932
H	-5.037854     1.558557     1.669076
H	-5.488405     2.566572     -0.551566
C	2.934618     0.231378     0.092084
C	4.499292     2.568585     0.031664
C	3.262501     0.896203     1.302527
C	3.363748     0.766624     -1.151442
C	4.148655     1.925989     -1.158699
C	4.047124     2.055381     1.249472
H	4.486747     2.341564     -2.110605
H	4.309936     2.568948     2.177442
H	5.110420     3.474533     0.008757
C	-1.936287     3.950464     0.008682
C	0.866426     3.451877     -0.214762
C	-1.013243     4.484745     1.113310
C	-1.289742     4.045551     -1.379063
C	0.106327     3.497039     -1.381432
C	0.375897     3.921997     1.002643
H	0.543324     3.154715     -2.322083
H	1.879229     3.044912     -0.256260
C	-2.392316     -0.273823     -2.695382
H	-2.160574     -1.331808     -2.503512
C	-3.166231     -0.196875     -4.014624
H	-2.587402     -0.670693     -4.823689
H	-3.356262     0.844948     -4.320607
H	-4.138199     -0.710387     -3.943309
C	-1.049943     0.468206     -2.805451
H	-0.397149     0.005979     -3.563627
H	-0.508460     0.460888     -1.845170
H	-1.212323     1.518858     -3.091840
C	-3.350309     -0.516457     2.294512
H	-2.365138     -1.003749     2.232545
C	-4.391387     -1.617254     2.560972
H	-4.387014     -2.351675     1.743367
H	-5.402179     -1.181399     2.639150
H	-4.174841     -2.140900     3.507544
C	-3.298117     0.488555     3.452035
H	-4.270209     0.980277     3.618219
H	-2.544462     1.270881     3.272787
H	-3.030343     -0.026075     4.388844
C	2.971046     0.055392     -2.436168
H	2.022467     -0.458792     -2.215518
C	4.004319     -1.026964     -2.795796
H	4.178452     -1.701006     -1.944986
H	4.968238     -0.561783     -3.065558
H	3.665109     -1.625045     -3.658589
C	2.728038     0.999519     -3.617264
H	3.654594     1.494528     -3.951245
H	1.998845     1.783702     -3.361453
H	2.331045     0.437962     -4.478211
C	2.787380     0.320685     2.627476
H	1.919083     -0.312108     2.390982
C	3.868981     -0.588213     3.236026
H	3.498544     -1.087244     4.147578
H	4.760134     0.001588     3.511961
H	4.175746     -1.358293     2.513592
C	2.319154     1.383232     3.627058
H	1.923670     0.901850     4.536264
H	1.515441     2.000907     3.199390
H	3.137605     2.050922     3.942065
H	-2.175204     2.893446     0.206870
H	-2.899822     4.481706     0.021678
H	-0.962811     5.591444     1.052936
H	-1.437198     4.265792     2.107996
H	-1.911790     3.518716     -2.121014
H	-1.265048     5.104576     -1.710048
H	-0.077187     1.854287     1.185678
H	1.029490     3.936142     1.879042

Cu_cyclohexane_reduced_PC
94
scf energy: -3469.43211298
H	-1.917602     5.241260     0.151558
C	-0.988212     4.691014     -0.000102
C	1.301582     3.175139     -0.298347
C	0.267062     5.312928     0.053394
C	-1.030692     3.312500     -0.230973
N	0.094786     2.630742     -0.436101
C	1.435182     4.549635     -0.074658
H	0.335518     6.389079     0.231518
H	2.429701     4.987923     0.016263
C	-2.292796     2.466277     -0.147731
O	-3.404068     3.031197     -0.061986
C	2.456634     2.187734     -0.295186
O	3.626142     2.618879     -0.395658
N	2.049476     0.925048     -0.115554
N	-2.020323     1.161408     -0.115370
Cu	0.021900     0.558994     -0.340553
H	-1.332918     -1.418466     -1.251731
O	-0.402853     -1.237108     -1.468675
C	-3.002638     0.186631     0.057111
C	-4.685939     -2.036280     0.428560
C	-3.476744     -0.543091     -1.069275
C	-3.431346     -0.167017     1.365740
C	-4.270763     -1.274723     1.524829
C	-4.297226     -1.660797     -0.858549
H	-4.598071     -1.564391     2.525071
H	-4.652225     -2.238119     -1.714892
H	-5.324319     -2.910809     0.577220
C	2.983358     -0.120191     -0.048728
C	4.771387     -2.286792     0.105985
C	3.345323     -0.826779     -1.225678
C	3.491210     -0.532595     1.211643
C	4.387981     -1.606865     1.264434
C	4.240327     -1.899779     -1.126272
H	4.789416     -1.925829     2.228901
H	4.529930     -2.443287     -2.028696
H	5.470348     -3.125118     0.165587
C	-1.385770     -4.422190     0.835043
C	1.238257     -3.487394     0.651070
C	-0.778439     -4.518639     -0.572048
C	-1.183352     -3.020354     1.416730
C	0.308810     -2.638864     1.550121
C	0.585001     -3.894731     -0.627890
C	-2.939630     0.654742     2.551408
H	-2.950229     1.705100     2.221006
C	-3.843422     0.561620     3.784525
H	-3.504019     1.270452     4.556549
H	-3.820825     -0.444035     4.235553
H	-4.891132     0.798880     3.540769
C	-1.489253     0.299882     2.922708
H	-1.104592     0.985279     3.695870
H	-0.828699     0.371703     2.045990
H	-1.427253     -0.726627     3.316826
C	-3.160415     -0.028264     -2.468178
H	-2.166878     0.442126     -2.411310
C	-4.159478     1.079467     -2.850627
H	-4.181561     1.868609     -2.085150
H	-5.176764     0.662441     -2.944925
H	-3.888535     1.534261     -3.818481
C	-3.107257     -1.114758     -3.546037
H	-4.091185     -1.583145     -3.710790
H	-2.389363     -1.908970     -3.288739
H	-2.791254     -0.678134     -4.506809
C	3.068015     0.214377     2.466658
H	2.069254     0.625504     2.249159
C	4.005418     1.405077     2.736770
H	4.100009     2.041915     1.846240
H	5.012779     1.042994     3.006227
H	3.632512     2.017480     3.575324
C	2.951432     -0.676767     3.707565
H	3.933705     -1.048664     4.042330
H	2.305908     -1.547926     3.520227
H	2.519120     -0.106388     4.545580
C	2.791239     -0.379077     -2.569265
H	1.852743     0.152181     -2.351507
C	3.745415     0.627474     -3.235378
H	3.304166     1.037168     -4.159849
H	4.697205     0.137214     -3.503702
H	3.969858     1.459645     -2.552867
C	2.454880     -1.535719     -3.515632
H	1.973331     -1.151016     -4.429231
H	1.759836     -2.247759     -3.045931
H	3.352930     -2.091639     -3.831038
H	-2.458405     -4.669999     0.801285
H	-0.909656     -5.169786     1.493689
H	-0.728197     -5.575679     -0.903371
H	-1.455575     -4.033866     -1.304585
H	-1.696067     -2.296615     0.765554
H	-1.689372     -2.935011     2.389602
H	0.076063     -2.057801     -1.220254
H	1.197188     -4.038433     -1.524935
H	2.181020     -2.957308     0.465539
H	1.516813     -4.410649     1.206174
H	0.638872     -2.741672     2.595320
H	0.439166     -1.576011     1.291173

Cu_DHA_reduced_PC
102
scf energy: -3774.15553915
H	0.570737     5.747301     -1.527188
C	1.242031     4.906418     -1.348656
C	2.810779     2.670823     -0.933861
C	2.552589     4.877800     -1.844543
C	0.786288     3.797248     -0.628316
N	1.600831     2.772029     -0.386129
C	3.347262     3.737257     -1.662224
H	2.940598     5.728264     -2.410846
H	4.346872     3.650016     -2.089684
C	-0.655287     3.591096     -0.191361
O	-1.452108     4.551553     -0.232965
C	3.450921     1.294857     -0.831064
O	4.638196     1.143434     -1.193788
N	2.578472     0.367303     -0.428441
N	-0.911337     2.318567     0.138966
Cu	0.688517     1.024007     0.258507
H	-0.254097     -0.739072     2.153204
O	0.607224     -0.370727     1.900313
H	1.126631     -1.143334     1.622359
C	-2.212003     1.932732     0.485831
C	-4.798273     1.089899     1.190341
C	-3.147698     1.599326     -0.530805
C	-2.569996     1.810697     1.854075
C	-3.862763     1.383563     2.183998
C	-4.435162     1.197036     -0.154841
H	-4.147770     1.287931     3.234131
H	-5.169405     0.952350     -0.923334
H	-5.806373     0.765989     1.461749
C	2.900611     -0.991344     -0.388570
C	3.341291     -3.768773     -0.280275
C	2.548596     -1.812333     -1.496638
C	3.458770     -1.575877     0.780537
C	3.673282     -2.961369     0.808622
C	2.776785     -3.189956     -1.421487
H	4.108529     -3.418455     1.700341
H	2.512587     -3.826234     -2.269369
H	3.514421     -4.847225     -0.238699
H	-2.573830     -1.798760     3.481458
C	-1.776206     -2.341974     2.968538
C	0.274238     -3.717369     1.661711
C	-1.851212     -2.503415     1.582623
C	-0.696201     -2.852661     3.702975
C	0.336515     -3.531118     3.038285
C	-0.823243     -3.227335     0.907114
H	-0.654458     -2.706277     4.784218
H	1.193350     -3.910184     3.599295
H	1.077854     -4.238900     1.139879
C	-0.938546     -3.481507     -0.491139
H	-0.129283     -4.014924     -0.993065
C	-3.165252     -2.422279     -0.592021
C	-2.120918     -3.159942     -1.222432
C	-4.341673     -2.161912     -1.295627
H	-5.137002     -1.597004     -0.805275
C	-4.502870     -2.587176     -2.618972
H	-5.428428     -2.364394     -3.154691
C	-2.300008     -3.582168     -2.565779
H	-1.499934     -4.145680     -3.051340
C	-3.470390     -3.293618     -3.255803
H	-3.589189     -3.622966     -4.290806
C	-1.554780     2.202627     2.916021
H	-0.564579     2.000416     2.479683
C	-1.629384     3.714585     3.194007
H	-0.814271     4.032969     3.865667
H	-2.587136     3.967292     3.680832
H	-1.563388     4.292076     2.260890
C	-1.663009     1.399690     4.214970
H	-0.836142     1.662973     4.893913
H	-1.611618     0.316544     4.028036
H	-2.602995     1.603985     4.753410
C	-2.710058     1.661105     -1.989540
H	-2.140703     2.597018     -2.105235
C	-3.871393     1.706086     -2.986432
H	-4.572670     2.525665     -2.762826
H	-4.440189     0.761961     -2.989600
H	-3.486532     1.856946     -4.007580
C	-1.763922     0.495277     -2.332512
H	-2.300865     -0.463671     -2.297142
H	-0.922854     0.446360     -1.624800
H	-1.345195     0.614663     -3.345327
C	3.874783     -0.686560     1.944446
H	3.274740     0.231935     1.858866
C	5.353097     -0.284473     1.803856
H	5.531298     0.178268     0.822713
H	6.004409     -1.170566     1.896923
H	5.642473     0.431985     2.591397
C	3.592139     -1.297397     3.321697
H	4.187741     -2.206740     3.503614
H	2.528853     -1.556201     3.435026
H	3.848524     -0.577210     4.115415
C	1.982155     -1.152993     -2.744349
H	1.476124     -0.238489     -2.397741
C	3.122008     -0.715114     -3.681818
H	2.728500     -0.134896     -4.533624
H	3.645428     -1.598031     -4.087779
H	3.857702     -0.098273     -3.146354
C	0.948203     -2.000306     -3.487763
H	0.524003     -1.428980     -4.329069
H	0.118777     -2.284440     -2.826776
H	1.384741     -2.921678     -3.907693
C	-2.945296     -1.850915     0.782590
H	-3.885417     -1.820634     1.352783
H	-2.670610     -0.784689     0.651666

Cu_fluorene_reduced_PC
99
scf energy: -3734.87678127
H	2.290807     5.615311     -0.181812
C	2.658953     4.593632     -0.085650
C	3.497034     1.959861     0.136756
C	4.018703     4.298741     0.088783
C	1.760438     3.527751     -0.138132
N	2.218608     2.285752     -0.019986
C	4.456102     2.971164     0.199079
H	4.746017     5.112332     0.134712
H	5.507119     2.710926     0.326405
C	0.256304     3.616094     -0.335829
O	-0.290125     4.716054     -0.472306
C	3.749948     0.463337     0.201298
O	4.904499     0.034739     0.308487
N	2.604547     -0.237236     0.105578
N	-0.309068     2.395160     -0.343992
Cu	0.927932     0.834937     -0.099232
H	-1.357506     -0.276702     -0.284245
O	-0.436931     -0.576392     -0.199320
H	-0.499099     -1.478871     0.249078
C	-1.698887     2.203041     -0.476423
C	-4.423265     1.631268     -0.728813
C	-2.188572     1.641796     -1.682813
C	-2.566644     2.455363     0.616643
C	-3.928234     2.171310     0.459529
C	-3.557590     1.361312     -1.787003
H	-4.616470     2.351019     1.285305
H	-3.950935     0.919830     -2.703201
H	-5.487571     1.401916     -0.821456
C	2.593072     -1.648113     0.094473
C	2.400776     -4.435724     0.049985
C	2.327207     -2.310306     -1.128620
C	2.761750     -2.375618     1.297351
C	2.664832     -3.772030     1.249791
C	2.232849     -3.707486     -1.128067
H	2.789637     -4.354897     2.163444
H	2.026700     -4.235962     -2.060036
H	2.320860     -5.525573     0.034965
H	-5.077619     -0.731236     1.138918
C	-4.219406     -1.089646     1.713445
C	-1.988525     -2.001317     3.209929
C	-3.235103     -1.873658     1.089790
C	-4.098993     -0.771560     3.065296
C	-2.986282     -1.236961     3.806081
C	-2.079730     -2.334533     1.836240
H	-4.862141     -0.161780     3.556111
H	-2.908044     -0.985479     4.868129
H	-1.140500     -2.351771     3.804425
C	-1.222077     -3.072767     0.958351
H	-0.319680     -3.613752     1.244499
C	-3.108450     -2.384133     -0.256168
C	-1.880673     -3.154264     -0.311240
C	-3.911635     -2.244567     -1.400056
H	-4.825857     -1.645446     -1.356481
C	-3.535342     -2.864711     -2.590562
H	-4.154217     -2.757038     -3.485228
C	-1.525961     -3.777140     -1.532306
H	-0.603595     -4.359532     -1.598624
C	-2.346081     -3.630691     -2.646381
H	-2.063582     -4.111407     -3.587946
C	-1.999721     2.971030     1.933682
H	-1.294665     3.777871     1.680260
C	-3.055047     3.572959     2.866338
H	-2.565922     4.026432     3.742627
H	-3.750527     2.805229     3.241993
H	-3.647471     4.354477     2.365270
C	-1.219872     1.865182     2.667710
H	-0.764429     2.259060     3.591005
H	-0.410953     1.463535     2.043623
H	-1.882915     1.030408     2.938584
C	-1.233914     1.401688     -2.842929
H	-0.259755     1.135580     -2.404302
C	-1.023288     2.703357     -3.635038
H	-0.714551     3.528474     -2.976446
H	-1.959975     3.004206     -4.133410
H	-0.252184     2.569495     -4.411513
C	-1.647825     0.247038     -3.757637
H	-2.566118     0.477712     -4.321681
H	-1.824909     -0.676505     -3.187088
H	-0.854363     0.048277     -4.494531
C	2.991346     -1.628169     2.603999
H	3.678144     -0.799178     2.378166
C	3.657395     -2.472751     3.694236
H	4.593010     -2.931617     3.337962
H	2.996990     -3.280068     4.049996
H	3.896980     -1.842241     4.564984
C	1.673143     -1.028580     3.120764
H	0.972669     -1.827521     3.406030
H	1.179655     -0.416711     2.353795
H	1.846862     -0.392949     4.004205
C	2.207171     -1.498418     -2.409166
H	1.740223     -0.539971     -2.133251
C	3.605050     -1.172525     -2.964553
H	3.535017     -0.483203     -3.822157
H	4.102331     -2.094572     -3.309611
H	4.248412     -0.713740     -2.200061
C	1.323080     -2.140524     -3.479954
H	1.200804     -1.449798     -4.328919
H	0.324514     -2.379096     -3.086467
H	1.766396     -3.067998     -3.877641

(3) Cu(III)-OH/pheniols set

-----------------------------
1. Reactant complexes (RC)
-----------------------------

Cu_CF3-phenol_singlet_RC
92
scf energy: -3877.68664557
H	-3.022802     4.648937     -2.372728
C	-3.290046     3.632283     -2.082707
C	-3.869780     1.039426     -1.296559
C	-4.535037     3.064712     -2.388729
C	-2.371446     2.856612     -1.380817
N	-2.702557     1.617311     -1.028486
C	-4.838636     1.753542     -1.996369
H	-5.275013     3.649339     -2.938566
H	-5.795387     1.281193     -2.221256
C	-0.982803     3.251127     -0.936891
O	-0.505638     4.350855     -1.180073
C	-3.956544     -0.380157     -0.792369
O	-4.944909     -1.077848     -0.977446
N	-2.817951     -0.735336     -0.132868
N	-0.386209     2.235875     -0.251696
Cu	-1.435524     0.617632     -0.079754
H	0.569168     0.182227     0.960842
O	-0.228591     -0.364451     0.880042
C	0.915914     2.340232     0.268835
C	3.489381     2.487900     1.329040
C	1.085278     2.690030     1.633873
C	2.026732     2.027978     -0.557387
C	3.307840     2.121675     -0.005884
C	2.387618     2.758055     2.141959
H	4.178504     1.880699     -0.617873
H	2.544035     3.027079     3.188733
H	4.498771     2.547207     1.743277
C	-2.565180     -2.040922     0.300509
C	-2.071991     -4.634066     1.181896
C	-2.627514     -2.324099     1.690974
C	-2.199836     -3.034327     -0.642348
C	-1.979077     -4.333898     -0.176823
C	-2.380034     -3.633273     2.108633
H	-1.709211     -5.120793     -0.884510
H	-2.427886     -3.882996     3.169481
H	-1.885662     -5.653897     1.527411
H	4.474855     -0.192985     1.608064
C	4.042719     -0.977868     0.987657
C	2.936972     -3.006914     -0.581837
C	2.721848     -1.362463     1.188993
C	4.813190     -1.585624     -0.010417
C	4.257824     -2.617228     -0.779699
C	2.139044     -2.358628     0.379948
C	6.180807     -1.058959     -0.308837
H	4.857689     -3.103981     -1.550521
H	2.486427     -3.792837     -1.190254
C	1.836456     1.623844     -2.008834
H	0.763092     1.436888     -2.156555
C	2.236177     2.776715     -2.944197
H	2.038854     2.509390     -3.994950
H	3.310478     3.004977     -2.848954
H	1.667789     3.687612     -2.704490
C	2.575252     0.323590     -2.350452
H	2.365693     0.029832     -3.391327
H	2.255481     -0.496689     -1.692722
H	3.665968     0.425097     -2.244781
C	-0.110563     2.964002     2.530999
H	-1.004578     2.960825     1.891945
C	-0.024725     4.346370     3.192203
H	0.081723     5.139376     2.435697
H	0.832134     4.416391     3.881346
H	-0.936991     4.548417     3.775756
C	-0.290045     1.840662     3.565905
H	0.574643     1.784281     4.247225
H	-0.399253     0.869022     3.063492
H	-1.190323     2.017310     4.176153
C	-2.033272     -2.705705     -2.115779
H	-2.184815     -1.623911     -2.232828
C	-3.095689     -3.413306     -2.969630
H	-4.106536     -3.143707     -2.629297
H	-2.991198     -4.508964     -2.910284
H	-2.997053     -3.123620     -4.028325
C	-0.605737     -3.004680     -2.599214
H	-0.379507     -4.082105     -2.550331
H	0.132748     -2.481880     -1.975385
H	-0.480802     -2.682763     -3.645528
C	-3.003268     -1.223096     2.666197
H	-2.619994     -0.284186     2.241549
C	-4.533979     -1.096386     2.763832
H	-4.813932     -0.231156     3.386409
H	-4.966686     -2.000868     3.222303
H	-4.993278     -0.973020     1.772186
C	-2.369888     -1.385825     4.050159
H	-2.567944     -0.492029     4.661822
H	-1.278968     -1.513344     3.977308
H	-2.780255     -2.251677     4.594073
H	2.131275     -0.893600     1.977699
O	0.849381     -2.706244     0.491843
H	0.310533     -1.897238     0.740482
F	6.832537     -0.656783     0.800236
F	6.135562     0.028905     -1.127207
F	6.962533     -1.961078     -0.929418

Cu_Cl-phenol_singlet_RC
89
scf energy: -4000.35822026
H	-3.994195     4.139987     -1.797946
C	-3.957050     3.058407     -1.664208
C	-3.759294     0.321153     -1.282540
C	-4.985782     2.210244     -2.097688
C	-2.850653     2.482766     -1.045580
N	-2.807746     1.162411     -0.889159
C	-4.895520     0.823793     -1.910558
H	-5.865057     2.633532     -2.586944
H	-5.676809     0.136526     -2.236680
C	-1.618927     3.186138     -0.527603
O	-1.471709     4.397638     -0.620000
C	-3.438842     -1.120718     -0.971889
O	-4.181949     -2.039302     -1.287181
N	-2.247883     -1.222429     -0.316460
N	-0.742973     2.297177     0.015351
Cu	-1.318195     0.442968     -0.013075
H	0.601701     0.437024     1.294716
O	0.078053     -0.287518     0.917320
C	0.554208     2.644617     0.427561
C	3.159434     3.145488     1.274828
C	0.831336     2.712792     1.817632
C	1.574669     2.821529     -0.544771
C	2.870087     3.086644     -0.091282
C	2.150277     2.959533     2.219199
H	3.674947     3.238920     -0.810825
H	2.392617     3.012101     3.281309
H	4.183717     3.335272     1.603461
C	-1.683166     -2.447352     0.051835
C	-0.596385     -4.907578     0.771259
C	-1.880626     -2.933073     1.369610
C	-0.893832     -3.158386     -0.888132
C	-0.375242     -4.398864     -0.509662
C	-1.331528     -4.173643     1.704681
H	0.224134     -4.972371     -1.219929
H	-1.475970     -4.573745     2.710755
H	-0.176223     -5.876707     1.051182
H	4.662535     0.835546     -0.658456
C	4.482234     -0.183188     -0.313364
C	4.021309     -2.791890     0.574047
C	3.205740     -0.561324     0.102568
C	5.524879     -1.110791     -0.286284
C	5.297720     -2.416937     0.158220
C	2.955485     -1.871982     0.553380
Cl	7.132946     -0.632971     -0.811871
H	6.117972     -3.136546     0.177010
H	3.826297     -3.808753     0.920935
C	1.255580     2.685961     -2.027908
H	0.260408     3.127299     -2.184244
C	2.225150     3.448883     -2.935818
H	1.868267     3.413424     -3.976605
H	3.233715     3.006199     -2.923095
H	2.311333     4.505700     -2.639839
C	1.182665     1.206436     -2.446547
H	0.829180     1.114007     -3.485278
H	0.500512     0.630944     -1.805931
H	2.172844     0.731311     -2.377490
C	-0.302203     2.577239     2.822630
H	-1.056940     1.916638     2.370246
C	-0.972513     3.946244     3.037913
H	-1.294261     4.388622     2.083711
H	-0.269045     4.648076     3.515104
H	-1.853856     3.847709     3.691807
C	0.121199     1.944894     4.151060
H	0.799243     2.598162     4.722692
H	0.627889     0.979876     3.994613
H	-0.764713     1.763657     4.778914
C	-0.621211     -2.592223     -2.270487
H	-1.015992     -1.566667     -2.287474
C	-1.369478     -3.388191     -3.350749
H	-2.450023     -3.404501     -3.142746
H	-1.012920     -4.430326     -3.394566
H	-1.213958     -2.936171     -4.343731
C	0.883587     -2.496568     -2.558258
H	1.356794     -3.490746     -2.594306
H	1.392891     -1.909424     -1.782052
H	1.057080     -2.007269     -3.529758
C	-2.654762     -2.124045     2.394715
H	-3.014006     -1.217016     1.888803
C	-3.887030     -2.884147     2.905385
H	-4.467310     -2.255746     3.600030
H	-3.602079     -3.802069     3.444576
H	-4.545309     -3.171578     2.070617
C	-1.737520     -1.669324     3.541081
H	-2.288446     -1.023247     4.243826
H	-0.885040     -1.103672     3.138685
H	-1.348539     -2.530009     4.109393
H	2.394616     0.163386     0.070671
O	1.747573     -2.290899     0.954981
H	1.060067     -1.567633     0.881071

Cu_Me-phenol_singlet_RC
92
scf energy: -3580.1809186
H	-3.070352     4.600868     -2.000408
C	-3.250543     3.556936     -1.741865
C	-3.606874     0.900307     -1.038978
C	-4.483667     2.927893     -1.964818
C	-2.228941     2.808168     -1.164102
N	-2.452490     1.533817     -0.855461
C	-4.676312     1.585655     -1.609013
H	-5.303453     3.490238     -2.415771
H	-5.624684     1.069369     -1.761121
C	-0.832226     3.268541     -0.820749
O	-0.441871     4.403505     -1.057862
C	-3.576497     -0.533600     -0.568631
O	-4.556657     -1.263648     -0.640461
N	-2.348238     -0.858389     -0.079894
N	-0.119751     2.266846     -0.233780
Cu	-1.063500     0.589945     -0.028391
H	0.877341     0.330009     1.208743
O	0.218194     -0.318709     0.914799
C	1.235919     2.403129     0.111417
C	3.919502     2.594791     0.825927
C	1.575802     2.654580     1.465420
C	2.231090     2.211337     -0.882166
C	3.569960     2.328955     -0.500393
C	2.932672     2.744828     1.800695
H	4.358091     2.188372     -1.240756
H	3.223426     2.941396     2.833664
H	4.973198     2.672629     1.103702
C	-2.002649     -2.138849     0.361687
C	-1.311348     -4.682607     1.255520
C	-2.012111     -2.410868     1.754179
C	-1.595705     -3.117325     -0.582984
C	-1.270557     -4.390942     -0.109370
C	-1.669599     -3.697017     2.178719
H	-0.967541     -5.166835     -0.814836
H	-1.681088     -3.936282     3.244070
H	-1.047461     -5.683863     1.604950
H	5.346218     -0.027052     0.755552
C	4.880876     -0.943749     0.384250
C	3.649905     -3.244082     -0.569341
C	3.489521     -1.060153     0.448364
C	5.685577     -1.958856     -0.149332
C	5.035520     -3.111395     -0.625566
C	2.852408     -2.217407     -0.029040
C	7.188154     -1.832977     -0.206017
H	5.630040     -3.924202     -1.053818
H	3.155919     -4.143266     -0.944734
C	1.835800     1.817016     -2.296358
H	0.845872     2.252702     -2.493039
C	2.786067     2.352116     -3.371716
H	2.384479     2.129021     -4.372412
H	3.781490     1.884491     -3.310264
H	2.914616     3.442533     -3.289240
C	1.694967     0.286631     -2.397347
H	1.272019     -0.002598     -3.372441
H	1.049171     -0.119748     -1.607108
H	2.676225     -0.200074     -2.286747
C	0.482195     2.873807     2.498802
H	-0.413362     2.347328     2.136533
C	0.126408     4.369199     2.576625
H	-0.137784     4.767349     1.585946
H	0.982872     4.949731     2.957101
H	-0.725307     4.530881     3.256779
C	0.821266     2.302402     3.878990
H	1.653557     2.842063     4.357769
H	1.095558     1.237796     3.816100
H	-0.050644     2.388188     4.545869
C	-1.544664     -2.798234     -2.067625
H	-1.548730     -1.701960     -2.160635
C	-2.801599     -3.329944     -2.778821
H	-3.716788     -2.938671     -2.312096
H	-2.835207     -4.431095     -2.731795
H	-2.798055     -3.037005     -3.841483
C	-0.261958     -3.304653     -2.740384
H	-0.228727     -4.405659     -2.777928
H	0.625047     -2.952630     -2.195826
H	-0.213227     -2.941354     -3.779399
C	-2.424467     -1.340101     2.747436
H	-2.418616     -0.382474     2.209617
C	-3.864000     -1.583911     3.229764
H	-4.193872     -0.772480     3.898711
H	-3.939068     -2.533639     3.784507
H	-4.559266     -1.633796     2.377510
C	-1.436676     -1.206256     3.911866
H	-1.722153     -0.361362     4.558930
H	-0.423172     -1.019566     3.527513
H	-1.412406     -2.110360     4.541148
H	2.901351     -0.236497     0.851906
O	1.519095     -2.395510     -0.011969
H	1.028027     -1.601708     0.348292
H	7.515943     -0.820068     0.071697
H	7.575049     -2.048595     -1.215675
H	7.680952     -2.541755     0.481878

Cu_NO2-phenol_singlet_RC
91
scf energy: -3745.25196956
H	-2.887138     5.057229     1.377490
C	-3.184655     4.028467     1.171898
C	-3.837678     1.390880     0.623516
C	-4.511485     3.590634     1.290102
C	-2.222926     3.102970     0.776216
N	-2.593036     1.849589     0.529518
C	-4.853430     2.259095     1.014303
H	-5.286662     4.294287     1.599369
H	-5.875541     1.887938     1.095921
C	-0.741918     3.336578     0.585276
O	-0.219641     4.424212     0.779815
C	-3.956655     -0.075698     0.282434
O	-5.026642     -0.669212     0.326097
N	-2.746893     -0.594938     -0.062935
N	-0.117998     2.192862     0.184373
Cu	-1.272442     0.654851     -0.034579
H	0.796002     -0.002561     -0.793346
O	-0.023586     -0.513542     -0.691409
C	1.270125     2.109718     -0.021805
C	4.004583     1.789116     -0.457629
C	2.121480     1.828826     1.082454
C	1.781575     2.226972     -1.338869
C	3.159405     2.064145     -1.531171
C	3.487634     1.675817     0.836432
H	3.576445     2.144820     -2.537328
H	4.164865     1.450056     1.660784
H	5.071672     1.635095     -0.630579
C	-2.512433     -1.949710     -0.320480
C	-1.978984     -4.629604     -0.851934
C	-2.319841     -2.844768     0.763534
C	-2.383984     -2.377696     -1.668902
C	-2.124269     -3.728588     -1.910666
C	-2.070680     -4.188808     0.469145
H	-2.028871     -4.087964     -2.936235
H	-1.932028     -4.902128     1.283598
H	-1.776672     -5.683076     -1.060112
H	5.342442     -2.428685     2.008160
C	4.622328     -2.226398     1.216478
C	2.824404     -1.667304     -0.861368
C	3.281386     -2.546030     1.364416
C	5.052674     -1.600248     0.038977
C	4.162564     -1.335749     -1.006951
C	2.355544     -2.240769     0.342227
N	6.440177     -1.192621     -0.088145
H	4.529330     -0.871096     -1.919906
H	2.125480     -1.486635     -1.678471
C	0.866614     2.525550     -2.515603
H	-0.154407     2.618046     -2.119783
C	1.228120     3.867792     -3.168788
H	0.517200     4.106877     -3.975717
H	2.238502     3.844334     -3.607909
H	1.197120     4.683547     -2.430000
C	0.855227     1.373999     -3.533234
H	0.167725     1.601476     -4.363449
H	0.516435     0.441181     -3.059127
H	1.855564     1.202491     -3.962338
C	1.534866     1.661750     2.476062
H	0.651178     2.313980     2.534086
C	2.487840     2.091420     3.595784
H	2.860544     3.115401     3.438732
H	3.357181     1.419570     3.674725
H	1.965618     2.061350     4.564679
C	1.057340     0.215259     2.692320
H	1.915626     -0.473199     2.717262
H	0.398597     -0.125392     1.883096
H	0.511554     0.121222     3.644245
C	-2.566405     -1.379477     -2.797834
H	-2.232775     -0.405394     -2.411591
C	-4.057197     -1.248428     -3.158683
H	-4.668001     -1.016237     -2.274263
H	-4.433220     -2.192096     -3.587239
H	-4.207637     -0.451640     -3.905039
C	-1.721203     -1.691355     -4.035766
H	-2.064431     -2.601855     -4.552548
H	-0.661119     -1.826755     -3.772429
H	-1.789827     -0.861700     -4.756501
C	-2.397128     -2.363880     2.202883
H	-2.295010     -1.268760     2.183167
C	-3.771948     -2.690647     2.811657
H	-3.848923     -2.283804     3.833140
H	-3.919347     -3.781763     2.869940
H	-4.583760     -2.265494     2.204666
C	-1.254439     -2.909077     3.070402
H	-1.270537     -2.426302     4.060461
H	-0.279566     -2.718869     2.599899
H	-1.350635     -3.994488     3.234898
H	2.913621     -3.006601     2.282537
O	1.064654     -2.497681     0.546842
H	0.503190     -1.850767     0.010420
O	7.233463     -1.545230     0.777648
O	6.756324     -0.502181     -1.054650

Cu_OMe-phenol_singlet_RC
93
scf energy: -3655.3322595
H	-2.753134     5.230519     0.585353
C	-3.062006     4.193210     0.452258
C	-3.746973     1.526369     0.117766
C	-4.410108     3.807344     0.426553
C	-2.095491     3.202454     0.301816
N	-2.483352     1.939778     0.145339
C	-4.768463     2.462088     0.257883
H	-5.189616     4.563069     0.540624
H	-5.807435     2.131618     0.235726
C	-0.591530     3.365678     0.309224
O	-0.051000     4.444947     0.504565
C	-3.878673     0.030903     -0.063289
O	-4.970188     -0.521935     -0.126420
N	-2.655336     -0.558158     -0.132402
N	0.026613     2.172224     0.083730
Cu	-1.150782     0.649267     -0.060042
H	0.973180     -0.185854     -0.335536
O	0.113892     -0.637767     -0.303914
C	1.421958     2.002257     0.132033
C	4.161263     1.497198     0.212438
C	2.022737     1.618555     1.359009
C	2.182773     2.114710     -1.060980
C	3.557432     1.868577     -0.990453
C	3.398602     1.370013     1.373305
H	4.166387     1.945965     -1.892704
H	3.881838     1.059662     2.300989
H	5.231197     1.282713     0.241852
C	-2.436055     -1.932278     -0.284997
C	-1.925801     -4.652012     -0.589002
C	-2.281903     -2.741011     0.870664
C	-2.268586     -2.464111     -1.589152
C	-2.029812     -3.835441     -1.717392
C	-2.038855     -4.105841     0.691430
H	-1.911762     -4.274124     -2.709702
H	-1.924420     -4.753311     1.561977
H	-1.734576     -5.721269     -0.708186
H	5.656823     -2.095468     2.083785
C	4.860474     -2.061417     1.337188
C	2.858824     -1.948454     -0.592977
C	3.546353     -2.361286     1.682317
C	5.185906     -1.673399     0.027757
C	4.176591     -1.633165     -0.941125
C	2.522155     -2.293058     0.722996
O	6.488422     -1.333797     -0.200703
H	4.391954     -1.339623     -1.967810
H	2.077041     -1.916023     -1.354037
C	1.504687     2.427845     -2.385210
H	0.547469     2.916554     -2.153244
C	2.312135     3.390071     -3.263411
H	1.729286     3.666942     -4.155890
H	3.251471     2.935381     -3.616284
H	2.564376     4.313002     -2.718499
C	1.180625     1.123010     -3.136334
H	0.632820     1.334563     -4.068647
H	0.568076     0.448653     -2.521510
H	2.107535     0.586598     -3.398530
C	1.194980     1.501023     2.627582
H	0.137319     1.530193     2.330050
C	1.442300     2.714625     3.538573
H	1.227888     3.653570     3.005821
H	2.490805     2.745056     3.877595
H	0.797955     2.667407     4.431361
C	1.416512     0.171155     3.357865
H	2.448575     0.072546     3.729737
H	1.212048     -0.678704     2.692197
H	0.742473     0.100485     4.226500
C	-2.368883     -1.559077     -2.804290
H	-2.153612     -0.537416     -2.458152
C	-3.803174     -1.562848     -3.361903
H	-4.532693     -1.295216     -2.583699
H	-4.066069     -2.563079     -3.744134
H	-3.899669     -0.844998     -4.192659
C	-1.342452     -1.894198     -3.891908
H	-1.545851     -2.867470     -4.366242
H	-0.321492     -1.920722     -3.481290
H	-1.371170     -1.131192     -4.685599
C	-2.396696     -2.129824     2.257044
H	-2.121181     -1.068357     2.157913
C	-3.853709     -2.183127     2.751554
H	-3.954484     -1.660920     3.716942
H	-4.169023     -3.229658     2.897247
H	-4.542356     -1.720529     2.030561
C	-1.441926     -2.758552     3.278812
H	-1.461810     -2.178173     4.214858
H	-0.409728     -2.776395     2.900879
H	-1.736373     -3.790101     3.531166
H	3.290092     -2.634432     2.707788
O	1.243047     -2.556956     1.097872
H	0.632980     -1.976238     0.565587
C	6.868975     -0.974612     -1.511735
H	6.690357     -1.795450     -2.228874
H	7.944219     -0.755094     -1.479754
H	6.331001     -0.076493     -1.863625

Cu_phenol_singlet_RC
89
scf energy: -3540.88775672
H	1.609362     -5.257677     1.795788
C	2.058968     -4.291576     1.564270
C	3.102718     -1.802777     0.936336
C	3.421130     -4.027328     1.765516
C	1.264325     -3.273132     1.045248
N	1.816463     -2.094845     0.769749
C	3.960377     -2.772888     1.447852
H	4.068808     -4.807326     2.170213
H	5.016090     -2.536997     1.585285
C	-0.213146     -3.325400     0.737214
O	-0.891733     -4.319111     0.957416
C	3.449383     -0.395664     0.514568
O	4.590367     0.042529     0.581502
N	2.343408     0.265953     0.075496
N	-0.641235     -2.147177     0.203615
Cu	0.716603     -0.781522     0.014101
H	-1.104529     0.026881     -1.167425
O	-0.294309     0.468324     -0.866973
C	-1.992777     -1.896541     -0.089583
C	-4.650677     -1.331554     -0.695518
C	-2.858572     -1.453666     0.944223
C	-2.439016     -2.020547     -1.430355
C	-3.780136     -1.730154     -1.710390
C	-4.191527     -1.192191     0.616618
H	-4.152055     -1.822182     -2.731855
H	-4.881645     -0.851826     1.389428
H	-5.695071     -1.113779     -0.930712
C	2.353438     1.604269     -0.328954
C	2.373087     4.266825     -1.139786
C	2.203084     2.625872     0.645604
C	2.458443     1.906940     -1.710634
C	2.474746     3.250896     -2.093062
C	2.233013     3.953991     0.214006
H	2.566056     3.511259     -3.149856
H	2.131954     4.760106     0.942805
H	2.387982     5.312571     -1.456688
H	-5.308745     1.577278     -0.614647
C	-4.600308     2.345464     -0.296016
C	-2.763126     4.274343     0.527304
C	-3.232823     2.066604     -0.354815
C	-5.063216     3.579843     0.169595
C	-4.131073     4.540850     0.581327
C	-2.295053     3.032459     0.056400
H	-6.133973     3.790435     0.213422
H	-4.473401     5.511375     0.950603
H	-2.029363     5.018158     0.845906
C	-1.486970     -2.509398     -2.510196
H	-0.468369     -2.260250     -2.177309
C	-1.563599     -4.042406     -2.623892
H	-0.815336     -4.416337     -3.341149
H	-2.560674     -4.353007     -2.977013
H	-1.384983     -4.522935     -1.650872
C	-1.703766     -1.832677     -3.867377
H	-0.913664     -2.138724     -4.570510
H	-1.671843     -0.735500     -3.778927
H	-2.669093     -2.110712     -4.319078
C	-2.318470     -1.199696     2.342501
H	-1.457399     -1.867236     2.488178
C	-3.325033     -1.509304     3.454698
H	-3.718821     -2.533782     3.366920
H	-4.178149     -0.812614     3.443146
H	-2.839962     -1.411490     4.438384
C	-1.801222     0.247043     2.450649
H	-2.635351     0.962591     2.381805
H	-1.102794     0.493775     1.639565
H	-1.285985     0.406697     3.411021
C	2.572081     0.801294     -2.744350
H	2.411188     -0.150641     -2.220009
C	3.986486     0.759215     -3.344213
H	4.743198     0.637744     -2.553624
H	4.214700     1.687595     -3.892966
H	4.085001     -0.082581     -4.048649
C	1.486074     0.909841     -3.822906
H	1.592866     1.828797     -4.421601
H	0.491383     0.909675     -3.354069
H	1.545786     0.053903     -4.514459
C	2.045009     2.282060     2.117141
H	1.729194     1.229272     2.167882
C	3.395472     2.395648     2.846499
H	3.296394     2.076287     3.896840
H	3.749405     3.439952     2.842068
H	4.162033     1.773225     2.363292
C	0.960132     3.115401     2.811251
H	0.793682     2.739641     3.833429
H	0.015182     3.062379     2.253108
H	1.251363     4.174899     2.896810
H	-2.895862     1.090763     -0.702493
O	-0.967384     2.829909     0.034533
H	-0.716775     1.921976     -0.305416

-------------------------------------
2. Transition state structures (TS)
-------------------------------------

Cu_CF3-phenol_singlet_TS
92
scf energy: -3877.68188889
H	-6.345606     1.639112     -0.402205
C	-5.350861     2.039270     -0.204311
C	-2.785707     2.946520     0.292721
C	-5.116630     3.406768     -0.007724
C	-4.263297     1.169334     -0.139683
N	-3.048776     1.657170     0.102528
C	-3.821199     3.878151     0.245045
H	-5.949604     4.111237     -0.052537
H	-3.603229     4.935264     0.398453
C	-4.301756     -0.336507     -0.324003
O	-5.352214     -0.913026     -0.604235
C	-1.325798     3.246316     0.532942
O	-0.937855     4.388399     0.756427
N	-0.565435     2.114311     0.524253
N	-3.078416     -0.877670     -0.143415
Cu	-1.595101     0.398285     0.175437
H	-0.494868     -1.738427     -0.055147
O	-0.152733     -0.857852     0.164509
C	-2.835017     -2.255568     -0.305902
C	-2.202448     -4.962273     -0.601007
C	-2.407728     -2.738775     -1.567703
C	-2.917904     -3.117305     0.816588
C	-2.602075     -4.470018     0.643346
C	-2.101748     -4.100235     -1.693371
H	-2.660998     -5.150900     1.494697
H	-1.779581     -4.492680     -2.660291
H	-1.959957     -6.021444     -0.716673
C	0.808920     2.110862     0.521302
C	3.598667     1.991328     0.542407
C	1.552321     2.656191     -0.581076
C	1.481321     1.481896     1.621198
C	2.866042     1.430248     1.604685
C	2.943421     2.612804     -0.521636
H	3.405684     0.955939     2.423951
H	3.532186     3.026040     -1.341818
H	4.688299     1.924099     0.547473
H	6.040215     -0.178463     -2.080681
C	5.205741     -0.511362     -1.460827
C	3.075941     -1.376831     0.144527
C	3.906190     -0.189111     -1.821756
C	5.454336     -1.256482     -0.297274
C	4.379208     -1.692934     0.494213
C	2.803887     -0.605788     -1.022568
C	6.864640     -1.508164     0.140747
H	4.571545     -2.279883     1.393942
H	2.235304     -1.705096     0.756140
C	-3.266595     -2.558790     2.187312
H	-3.800176     -1.611761     2.024706
C	-4.187995     -3.472801     3.002034
H	-4.486213     -2.974286     3.937913
H	-3.692759     -4.416917     3.280002
H	-5.101895     -3.721090     2.440146
C	-1.977516     -2.228177     2.961483
H	-2.208101     -1.729357     3.916786
H	-1.318568     -1.569547     2.377842
H	-1.412111     -3.148108     3.184508
C	-2.311879     -1.803000     -2.762349
H	-2.352805     -0.776807     -2.369655
C	-3.530906     -1.983646     -3.681717
H	-4.465048     -1.831034     -3.120525
H	-3.551511     -2.998434     -4.112570
H	-3.503182     -1.261770     -4.514226
C	-0.988258     -1.943241     -3.524406
H	-0.874794     -2.941112     -3.977282
H	-0.128478     -1.765235     -2.860292
H	-0.940658     -1.204849     -4.340839
C	0.667334     0.977168     2.797020
H	-0.270541     0.578446     2.386406
C	0.296846     2.152826     3.719833
H	-0.189926     2.966950     3.163333
H	1.199595     2.565449     4.199078
H	-0.389658     1.818051     4.513895
C	1.336449     -0.152664     3.580709
H	2.237803     0.189774     4.113799
H	1.623108     -0.984190     2.920469
H	0.639188     -0.545108     4.336677
C	0.860602     3.249913     -1.793339
H	-0.212572     3.030958     -1.703831
C	1.031622     4.777934     -1.829884
H	0.480489     5.202035     -2.684605
H	2.093226     5.051213     -1.945249
H	0.648150     5.233240     -0.906842
C	1.339974     2.599658     -3.101017
H	0.747902     2.979536     -3.948573
H	1.238143     1.507117     -3.050566
H	2.396839     2.835350     -3.305589
H	3.699944     0.397681     -2.717447
O	1.594029     -0.264151     -1.365527
H	0.743844     -0.581521     -0.605279
F	6.977671     -2.617022     0.896280
F	7.347981     -0.486155     0.887596
F	7.707573     -1.645099     -0.901370

Cu_Cl-phenol_singlet_TS
89
scf energy: -4000.34747718
H	4.565016     -3.196610     -2.245816
C	4.344816     -2.161525     -1.982517
C	3.679279     0.432954     -1.278118
C	5.189743     -1.098796     -2.331135
C	3.181890     -1.869354     -1.275030
N	2.910823     -0.605083     -0.963722
C	4.863308     0.217903     -1.977915
H	6.109249     -1.297907     -2.884723
H	5.495984     1.068357     -2.234014
C	2.124247     -2.840378     -0.812170
O	2.189916     -4.038830     -1.051088
C	3.105491     1.753374     -0.830593
O	3.694181     2.811556     -1.008160
N	1.880131     1.586567     -0.260337
N	1.139244     -2.199522     -0.126244
Cu	1.342246     -0.264127     -0.001331
H	-0.428088     -0.794990     1.412317
O	-0.065913     0.065707     1.146348
C	-0.029246     -2.836864     0.315830
C	-2.397254     -3.964732     1.245788
C	-0.169480     -3.112866     1.700866
C	-1.078218     -3.097730     -0.607510
C	-2.245277     -3.687552     -0.116607
C	-1.373307     -3.673731     2.146031
H	-3.063500     -3.920971     -0.796921
H	-1.508838     -3.896432     3.205173
H	-3.328559     -4.407340     1.606388
C	1.061471     2.640871     0.154952
C	-0.562328     4.751674     0.963270
C	1.119533     3.083639     1.503843
C	0.135727     3.197943     -0.767645
C	-0.657410     4.265746     -0.341283
C	0.308778     4.156667     1.878335
H	-1.365310     4.721745     -1.036160
H	0.344922     4.531273     2.902944
H	-1.190174     5.588873     1.278121
H	-4.625753     -1.333888     -0.832627
C	-4.483136     -0.365142     -0.352244
C	-4.130172     2.111298     0.883134
C	-3.238116     -0.022309     0.175433
C	-5.548547     0.532373     -0.264587
C	-5.374227     1.773427     0.355257
C	-3.030978     1.227027     0.799622
Cl	-7.115975     0.100591     -0.938798
H	-6.211173     2.471054     0.421983
H	-3.977216     3.078488     1.366713
C	-0.903055     -2.722134     -2.072734
H	0.085623     -3.103101     -2.371222
C	-1.917915     -3.384970     -3.007736
H	-1.728015     -3.067229     -4.044810
H	-2.950747     -3.090988     -2.764414
H	-1.852791     -4.483362     -2.971392
C	-0.909269     -1.185690     -2.292546
H	-0.115968     -0.881114     -2.991185
H	-0.768993     -0.617373     -1.364431
H	-1.875431     -0.856053     -2.706360
C	0.991905     -2.858237     2.648190
H	1.565646     -2.013109     2.239936
C	1.931686     -4.077667     2.659929
H	2.272822     -4.331798     1.645841
H	1.412738     -4.958231     3.072408
H	2.816543     -3.878174     3.285469
C	0.556352     -2.474589     4.065872
H	0.139369     -3.333358     4.615662
H	-0.203013     -1.677137     4.053017
H	1.422202     -2.107481     4.638017
C	0.054590     2.693280     -2.197870
H	0.437902     1.662545     -2.193852
C	0.967179     3.529406     -3.115614
H	2.027830     3.400760     -2.862337
H	0.726010     4.600319     -3.015727
H	0.819660     3.244528     -4.170201
C	-1.380282     2.648764     -2.748219
H	-1.734975     3.645727     -3.056013
H	-2.086137     2.248278     -2.005676
H	-1.421531     2.000882     -3.636974
C	2.052960     2.409467     2.493841
H	2.345843     1.451309     2.043644
C	3.335692     3.239856     2.688887
H	4.105320     2.649621     3.211784
H	3.133615     4.141444     3.291035
H	3.748065     3.565366     1.722543
C	1.368682     2.079435     3.825115
H	2.099001     1.655814     4.533011
H	0.568276     1.340965     3.668766
H	0.931087     2.970349     4.301892
H	-2.416207     -0.731792     0.104017
O	-1.863214     1.613997     1.295333
H	-1.095678     0.932150     1.162247

Cu_Me-phenol_singlet_TS
92
scf energy: -3580.17516895
H	-4.441036     -2.948477     -2.360118
C	-3.391465     -3.069248     -2.090353
C	-0.726146     -3.263129     -1.369472
C	-2.630278     -4.170626     -2.505147
C	-2.768205     -2.096673     -1.310777
N	-1.484144     -2.239482     -0.990619
C	-1.279013     -4.277410     -2.149176
H	-3.092019     -4.948542     -3.116541
H	-0.654553     -5.113956     -2.463792
C	-3.384870     -0.807609     -0.808569
O	-4.537558     -0.494178     -1.106769
C	0.712532     -3.156961     -0.919129
O	1.538770     -4.010880     -1.236334
N	0.929392     -2.038256     -0.182646
N	-2.502166     -0.105265     -0.068219
Cu	-0.705541     -0.938917     0.179602
H	-0.728290     0.800669     1.809420
O	-0.068288     0.123394     1.598044
C	-2.690037     1.228238     0.328104
C	-2.720712     3.878458     1.204672
C	-2.930028     1.507526     1.698095
C	-2.500924     2.273462     -0.615915
C	-2.522848     3.592333     -0.148958
C	-2.933198     2.844824     2.116665
H	-2.378310     4.416367     -0.848415
H	-3.107720     3.083291     3.166843
H	-2.718387     4.916037     1.546705
C	2.208141     -1.621076     0.179986
C	4.799313     -0.866429     0.891956
C	2.683967     -1.891426     1.495212
C	3.009605     -0.905642     -0.755184
C	4.303393     -0.548599     -0.377554
C	3.990932     -1.522440     1.820465
H	4.942328     -0.012645     -1.081758
H	4.382399     -1.738739     2.815793
H	5.819040     -0.581629     1.162511
H	0.514054     4.391258     -0.968634
C	1.376620     3.933470     -0.476937
C	3.571507     2.767067     0.796463
C	1.186078     2.795108     0.288542
C	2.655151     4.509577     -0.645857
C	3.742124     3.897739     0.008215
C	2.287683     2.182298     0.944953
C	2.833123     5.738754     -1.492475
H	4.741501     4.325792     -0.105585
H	4.413163     2.294073     1.304611
C	-2.285211     1.944722     -2.090070
H	-2.976283     1.122148     -2.327477
C	-2.638795     3.100941     -3.031405
H	-2.587949     2.760107     -4.077062
H	-1.935070     3.942623     -2.929548
H	-3.654956     3.481511     -2.845688
C	-0.856058     1.454223     -2.378964
H	-0.772593     1.095133     -3.416719
H	-0.564196     0.625446     -1.719733
H	-0.124351     2.262134     -2.238473
C	-3.246616     0.362366     2.649024
H	-2.682729     -0.512574     2.292644
C	-4.741557     0.008130     2.549726
H	-5.032058     -0.200779     1.509610
H	-5.360503     0.845049     2.913419
H	-4.972907     -0.878681     3.161930
C	-2.828467     0.620936     4.098512
H	-3.409824     1.435421     4.559321
H	-1.760465     0.880907     4.169161
H	-2.997017     -0.282373     4.705154
C	2.484646     -0.575719     -2.142415
H	1.390812     -0.678455     -2.104661
C	3.008708     -1.587006     -3.177261
H	2.766728     -2.617453     -2.881837
H	4.104004     -1.505712     -3.275447
H	2.564834     -1.392305     -4.167295
C	2.793952     0.864713     -2.571061
H	3.873803     1.024640     -2.718848
H	2.441728     1.592011     -1.827291
H	2.295275     1.086361     -3.527737
C	1.788204     -2.613122     2.482669
H	0.754363     -2.419714     2.165000
C	2.025212     -4.131842     2.401711
H	1.310116     -4.671468     3.043860
H	3.044183     -4.383146     2.740002
H	1.912983     -4.497560     1.370347
C	1.928735     -2.091532     3.915971
H	1.176912     -2.567138     4.565526
H	1.774686     -1.002598     3.952087
H	2.918555     -2.314863     4.345377
H	0.195409     2.353553     0.382526
O	2.165786     1.096270     1.673820
H	1.181816     0.675808     1.643106
H	2.444749     5.578498     -2.512218
H	3.890661     6.028289     -1.569966
H	2.275364     6.594047     -1.073851

Cu_NO2-phenol_singlet_TS
91
scf energy: -3745.24620769
H	-6.072294     1.814274     -0.530053
C	-5.071777     2.183382     -0.302874
C	-2.496314     3.009059     0.271504
C	-4.800107     3.543240     -0.102447
C	-4.015733     1.278867     -0.203313
N	-2.794225     1.727995     0.075915
C	-3.498505     3.973522     0.188976
H	-5.608005     4.273997     -0.174932
H	-3.250739     5.023694     0.344979
C	-4.096776     -0.224705     -0.386161
O	-5.153143     -0.770636     -0.697301
C	-1.036932     3.261396     0.551366
O	-0.611269     4.386278     0.779304
N	-0.310895     2.100726     0.581189
N	-2.896241     -0.804080     -0.165026
Cu	-1.391382     0.426282     0.192421
H	-0.356631     -1.752456     -0.015854
O	0.007568     -0.881506     0.209444
C	-2.686342     -2.188202     -0.316579
C	-2.123488     -4.911916     -0.586317
C	-2.264032     -2.692021     -1.572670
C	-2.797743     -3.038040     0.812982
C	-2.516046     -4.399690     0.652052
C	-1.994340     -4.061910     -1.685357
H	-2.596719     -5.071721     1.508689
H	-1.676968     -4.470735     -2.647040
H	-1.907873     -5.977832     -0.692242
C	1.058906     2.053780     0.568574
C	3.844007     1.889307     0.597436
C	1.813807     2.591901     -0.532066
C	1.718025     1.394832     1.662371
C	3.101811     1.323914     1.649597
C	3.202514     2.524926     -0.467784
H	3.632062     0.834560     2.466083
H	3.801486     2.933462     -1.282877
H	4.933195     1.817558     0.608807
H	6.258474     -0.432002     -1.983133
C	5.393425     -0.738289     -1.396426
C	3.218322     -1.570292     0.177740
C	4.113077     -0.348164     -1.745209
C	5.585464     -1.538571     -0.259969
C	4.497918     -1.958549     0.523975
C	2.983358     -0.748755     -0.968543
N	6.927746     -1.939372     0.111345
H	4.682352     -2.581667     1.398116
H	2.361427     -1.880020     0.776530
C	-3.143411     -2.463977     2.177820
H	-3.610613     -1.483786     2.008092
C	-4.143235     -3.322891     2.959983
H	-4.430891     -2.815220     3.894238
H	-3.718407     -4.300733     3.237768
H	-5.057156     -3.503681     2.373009
C	-1.856827     -2.220663     2.987396
H	-2.081995     -1.719162     3.942495
H	-1.145883     -1.595048     2.428769
H	-1.352476     -3.174594     3.213490
C	-2.130370     -1.769947     -2.774148
H	-2.168542     -0.738889     -2.394374
C	-3.327639     -1.947656     -3.722050
H	-4.273747     -1.776614     -3.186927
H	-3.349902     -2.966867     -4.142003
H	-3.269378     -1.235959     -4.561602
C	-0.789066     -1.934526     -3.500465
H	-0.676246     -2.939691     -3.937018
H	0.056073     -1.757532     -2.817556
H	-0.712747     -1.207555     -4.324891
C	0.894624     0.897228     2.833994
H	-0.056095     0.530544     2.423676
C	0.561854     2.071616     3.773094
H	0.089408     2.903087     3.229967
H	1.478452     2.456523     4.248728
H	-0.125734     1.743760     4.568924
C	1.536641     -0.260444     3.599709
H	2.447515     0.051351     4.135148
H	1.800464     -1.089303     2.926942
H	0.831034     -0.645024     4.351820
C	1.137413     3.192436     -1.749179
H	0.057743     3.009943     -1.656975
C	1.358571     4.712938     -1.810884
H	0.818648     5.139842     -2.671132
H	2.427827     4.949821     -1.934071
H	0.993872     5.196847     -0.894805
C	1.593126     2.504701     -3.046808
H	1.008734     2.886429     -3.898737
H	1.461926     1.416559     -2.975155
H	2.655543     2.707308     -3.257636
H	3.937763     0.280900     -2.618484
O	1.795540     -0.355283     -1.305630
H	0.885758     -0.652340     -0.521219
O	7.071913     -2.638167     1.111581
O	7.864339     -1.561702     -0.588355

Cu_OMe-phenol_singlet_TS_cd2_cd
93
scf energy: -3655.32609034
H	2.265658     5.343620     -0.522557
C	2.679145     4.339313     -0.426821
C	3.626967     1.745839     -0.185171
C	4.058694     4.089621     -0.440334
C	1.819222     3.251329     -0.287970
N	2.327825     2.028175     -0.175501
C	4.549477     2.782199     -0.320200
H	4.757468     4.921801     -0.547504
H	5.615644     2.554186     -0.330142
C	0.305247     3.290737     -0.275077
O	-0.304972     4.346584     -0.427641
C	3.935667     0.267870     -0.050274
O	5.099176     -0.135869     -0.055224
N	2.804428     -0.463018     0.048605
N	-0.222911     2.052310     -0.113116
Cu	1.113112     0.571623     0.045293
H	-0.946920     -0.332380     0.524155
O	-0.114018     -0.807535     0.383582
C	-1.599252     1.805566     -0.160296
C	-4.336547     1.259262     -0.298702
C	-2.150127     1.260783     -1.356103
C	-2.415426     2.034517     0.981457
C	-3.783081     1.770225     0.880577
C	-3.521648     0.996868     -1.400648
H	-4.433409     1.955567     1.736671
H	-3.964547     0.583443     -2.307276
H	-5.408889     1.064791     -0.359497
C	2.797485     -1.857131     0.209032
C	2.622944     -4.624840     0.528474
C	2.389547     -2.662293     -0.886254
C	3.108926     -2.431894     1.467990
C	3.021989     -3.822355     1.600056
C	2.306645     -4.046764     -0.701822
H	3.261523     -4.292284     2.554661
H	1.991747     -4.685704     -1.527679
H	2.554896     -5.708124     0.655671
H	-5.702600     -2.480575     -1.774530
C	-4.901280     -2.328506     -1.049411
C	-2.909110     -1.905442     0.870509
C	-3.589979     -2.626848     -1.357270
C	-5.236107     -1.786413     0.214113
C	-4.223295     -1.596363     1.179335
C	-2.554371     -2.397291     -0.411140
O	-6.530035     -1.480264     0.405159
H	-4.456929     -1.193367     2.163323
H	-2.126587     -1.754283     1.614850
C	-1.785851     2.501916     2.283982
H	-0.916084     3.120795     2.020969
C	-2.715064     3.364414     3.143140
H	-2.163811     3.764882     4.008070
H	-3.564903     2.786189     3.539838
H	-3.118223     4.214197     2.570763
C	-1.269134     1.288677     3.078739
H	-0.744566     1.611768     3.992015
H	-0.572798     0.681824     2.483562
H	-2.108518     0.638955     3.376995
C	-1.261048     1.061091     -2.571327
H	-0.234291     0.930911     -2.199395
C	-1.267146     2.336555     -3.433078
H	-1.002214     3.222890     -2.837635
H	-2.267891     2.506115     -3.863546
H	-0.548466     2.246930     -4.263634
C	-1.604098     -0.183749     -3.392551
H	-2.607779     -0.123278     -3.842218
H	-1.553089     -1.086594     -2.769262
H	-0.882586     -0.298251     -4.216381
C	3.481367     -1.538019     2.643230
H	4.129547     -0.742556     2.246304
C	4.278741     -2.254038     3.737548
H	5.167040     -2.759690     3.328055
H	3.671009     -3.007387     4.264181
H	4.618049     -1.526292     4.491126
C	2.228356     -0.871515     3.237796
H	1.548193     -1.630566     3.657532
H	1.671774     -0.312568     2.474575
H	2.502879     -0.173059     4.044675
C	2.093015     -2.010813     -2.227895
H	1.581185     -1.059790     -2.008821
C	3.403074     -1.667836     -2.960534
H	3.197252     -1.080603     -3.870290
H	3.920780     -2.593035     -3.263728
H	4.093194     -1.095046     -2.325913
C	1.167171     -2.829896     -3.130751
H	0.908342     -2.245052     -4.027031
H	0.234558     -3.092333     -2.612186
H	1.651273     -3.757397     -3.477072
H	-3.319842     -3.020164     -2.338448
O	-1.298312     -2.625330     -0.752551
H	-0.652520     -1.944609     -0.244140
C	-6.947298     -0.945014     1.653160
H	-6.752914     -1.653226     2.474898
H	-8.026418     -0.770862     1.568645
H	-6.438412     0.009112     1.866685

Cu_phenol_singlet_TS
89
scf energy: -3540.88539898
H	-4.764898     3.351137     -0.888395
C	-3.703507     3.395199     -0.642954
C	-1.008657     3.391450     -0.018783
C	-3.013243     4.607305     -0.508800
C	-2.994873     2.209953     -0.450945
N	-1.698770     2.262876     -0.151974
C	-1.647991     4.617887     -0.192574
H	-3.542758     5.551290     -0.652994
H	-1.079992     5.542160     -0.084820
C	-3.551072     0.801492     -0.551759
O	-4.722101     0.606262     -0.878972
C	0.452371     3.184413     0.304456
O	1.202529     4.139427     0.489310
N	0.768368     1.864710     0.402491
N	-2.607955     -0.113949     -0.247393
Cu	-0.780193     0.586656     0.092145
H	-0.491513     -1.788491     0.067036
O	0.130856     -1.069668     0.254930
C	-2.860686     -1.498089     -0.312264
C	-3.220049     -4.269481     -0.406359
C	-2.589075     -2.196941     -1.514212
C	-3.280101     -2.187176     0.853240
C	-3.459221     -3.573657     0.780752
C	-2.782726     -3.584371     -1.540274
H	-3.783507     -4.122449     1.667159
H	-2.587870     -4.137995     -2.461481
H	-3.366267     -5.351764     -0.443922
C	2.057005     1.389743     0.508223
C	4.624575     0.315233     0.742195
C	2.992678     1.542386     -0.569220
C	2.415703     0.670404     1.693554
C	3.693709     0.139419     1.782385
C	4.277668     1.027559     -0.405327
H	3.993503     -0.418374     2.669226
H	5.009987     1.139233     -1.206454
H	5.622699     -0.116760     0.833916
H	6.260599     -3.009412     -1.365061
C	5.317000     -2.931393     -0.819693
C	2.900331     -2.729991     0.591803
C	4.296943     -2.132297     -1.324523
C	5.144393     -3.631802     0.382752
C	3.929776     -3.524095     1.079535
C	3.063369     -2.019708     -0.629181
H	5.947929     -4.259278     0.773826
H	3.790175     -4.068263     2.016826
H	1.952535     -2.633410     1.122205
C	-3.448533     -1.438595     2.166099
H	-3.599590     -0.378867     1.916411
C	-4.661963     -1.899099     2.980600
H	-4.789307     -1.258686     3.867811
H	-4.548795     -2.934335     3.340507
H	-5.586465     -1.845899     2.384628
C	-2.150911     -1.531511     2.989716
H	-2.212360     -0.905887     3.895080
H	-1.281597     -1.206198     2.400445
H	-1.966715     -2.571721     3.306037
C	-2.119207     -1.451581     -2.753320
H	-1.827996     -0.442414     -2.428717
C	-3.275786     -1.289191     -3.752720
H	-4.129101     -0.784064     -3.275479
H	-3.619614     -2.269978     -4.121157
H	-2.960019     -0.691393     -4.623340
C	-0.882964     -2.092731     -3.396429
H	-1.090960     -3.107049     -3.772903
H	-0.052488     -2.156041     -2.676366
H	-0.541781     -1.487734     -4.251855
C	1.420289     0.581069     2.834837
H	0.426594     0.472583     2.378237
C	1.417013     1.896788     3.634639
H	1.268798     2.769000     2.981734
H	2.376984     2.029918     4.160003
H	0.613457     1.888583     4.388569
C	1.630279     -0.621661     3.755748
H	2.565214     -0.542370     4.333523
H	1.657167     -1.563435     3.188499
H	0.803398     -0.685449     4.479694
C	2.609164     2.230318     -1.865784
H	1.523317     2.398223     -1.842860
C	3.298037     3.600231     -1.984352
H	2.969190     4.114861     -2.901651
H	4.393065     3.484775     -2.037527
H	3.051536     4.233354     -1.121330
C	2.899223     1.348592     -3.090780
H	2.516968     1.833805     -4.002866
H	2.426021     0.363273     -2.981979
H	3.981300     1.192687     -3.229469
H	4.415822     -1.576900     -2.255988
O	2.114700     -1.261307     -1.130256
H	1.220877     -1.196027     -0.499471


-----------------------------
3. Product complexes (PC)
----------------------------

Cu_CF3-phenol_singlet_PC
92
scf energy: -3877.68661727
H	6.356176     1.852861     0.219727
C	5.334257     2.203787     0.073840
C	2.703290     2.997429     -0.290026
C	5.028208     3.556185     -0.135337
C	4.281159     1.289569     0.088775
N	3.038382     1.727566     -0.089078
C	3.701897     3.970595     -0.322995
H	5.832155     4.295097     -0.153747
H	3.434685     5.014201     -0.490337
C	4.383382     -0.213755     0.289842
O	5.476022     -0.747980     0.493260
C	1.213240     3.220261     -0.472566
O	0.777649     4.344593     -0.729392
N	0.517077     2.068355     -0.341480
N	3.171159     -0.797987     0.215263
Cu	1.612946     0.413243     -0.069901
H	0.600498     -1.853237     0.185311
O	0.225208     -1.000937     -0.094687
C	2.982695     -2.185475     0.369406
C	2.389724     -4.905587     0.638208
C	2.423187     -2.663889     1.581388
C	3.227402     -3.062588     -0.716951
C	2.933029     -4.421658     -0.554372
C	2.132446     -4.031017     1.693636
H	3.118698     -5.116650     -1.374556
H	1.705102     -4.417988     2.620445
H	2.161557     -5.969155     0.741640
C	-0.878291     2.026706     -0.436282
C	-3.661751     1.819064     -0.626493
C	-1.695735     2.515161     0.621880
C	-1.459084     1.417808     -1.583249
C	-2.846986     1.313259     -1.651868
C	-3.084683     2.428135     0.486053
H	-3.315135     0.843385     -2.517508
H	-3.728194     2.807826     1.281783
H	-4.746878     1.720091     -0.698831
H	-6.223205     -0.323685     1.976712
C	-5.363617     -0.625810     1.376459
C	-3.187717     -1.425404     -0.228833
C	-4.084591     -0.337286     1.801342
C	-5.568383     -1.304559     0.155939
C	-4.477531     -1.710157     -0.633782
C	-2.939286     -0.731903     1.014832
C	-6.972478     -1.509152     -0.344572
H	-4.653662     -2.237328     -1.572250
H	-2.326621     -1.724095     -0.826719
C	3.728602     -2.503269     -2.040837
H	4.426463     -1.687489     -1.802026
C	4.497679     -3.518252     -2.891677
H	4.932095     -3.018921     -3.771748
H	3.844255     -4.323124     -3.264882
H	5.318322     -3.982583     -2.322995
C	2.557623     -1.901940     -2.839380
H	2.916850     -1.418341     -3.761882
H	2.014176     -1.149121     -2.251918
H	1.837788     -2.687440     -3.121697
C	2.207188     -1.706681     2.743977
H	2.086275     -0.701656     2.311934
C	3.469292     -1.659613     3.622325
H	4.357826     -1.413512     3.021736
H	3.644306     -2.637634     4.100516
H	3.365710     -0.903803     4.417828
C	0.950475     -2.002623     3.567733
H	1.013395     -2.970140     4.090581
H	0.049359     -2.010600     2.934857
H	0.812643     -1.225390     4.335873
C	-0.565037     0.967687     -2.726703
H	0.392910     0.661216     -2.282769
C	-0.264114     2.158183     -3.654222
H	0.130061     3.015665     -3.089264
H	-1.182709     2.487814     -4.167258
H	0.474600     1.877675     -4.422497
C	-1.101735     -0.231157     -3.510401
H	-2.024054     0.010859     -4.062262
H	-1.311804     -1.081913     -2.845116
H	-0.355407     -0.559547     -4.250447
C	-1.086647     3.118627     1.875337
H	-0.007763     2.910088     1.841680
C	-1.269693     4.645016     1.894289
H	-0.774671     5.082617     2.776680
H	-2.338770     4.911308     1.942050
H	-0.835121     5.094400     0.990809
C	-1.633639     2.468414     3.154848
H	-1.097737     2.854736     4.036595
H	-1.515804     1.376088     3.117126
H	-2.703578     2.691257     3.298783
H	-3.899336     0.193968     2.735237
O	-1.763493     -0.472501     1.410784
H	-0.574815     -0.809707     0.504469
F	-7.064887     -2.549048     -1.189052
F	-7.408695     -0.419257     -1.012367
F	-7.839546     -1.722556     0.659799

Cu_Cl-phenol_singlet_PC
89
scf energy: -4000.36339217
H	5.525473     1.870677     -1.970333
C	4.527669     2.221263     -1.705266
C	1.963583     3.014896     -1.009749
C	4.114161     3.543224     -1.925486
C	3.614856     1.338555     -1.128494
N	2.400255     1.776250     -0.811685
C	2.819316     3.956865     -1.581256
H	4.807264     4.257566     -2.374998
H	2.467859     4.975147     -1.749169
C	3.837478     -0.133512     -0.820412
O	4.917920     -0.672586     -1.072564
C	0.515412     3.227467     -0.605298
O	-0.020709     4.326621     -0.780754
N	-0.033107     2.104136     -0.097857
N	2.734031     -0.688181     -0.280927
Cu	1.185318     0.530145     0.051901
H	0.598256     -1.596002     1.337038
O	0.232552     -0.700024     1.269182
C	2.670590     -2.050018     0.074468
C	2.327579     -4.718755     0.840782
C	2.928577     -2.431419     1.414274
C	2.227120     -2.999560     -0.880948
C	2.068974     -4.330141     -0.476180
C	2.750822     -3.774960     1.775886
H	1.732222     -5.078287     -1.195524
H	2.949344     -4.087508     2.803027
H	2.194825     -5.761866     1.137964
C	-1.411403     2.035333     0.194244
C	-4.137499     1.826521     0.791615
C	-1.856033     2.227337     1.527263
C	-2.326108     1.704852     -0.835819
C	-3.684421     1.595694     -0.510713
C	-3.227243     2.142789     1.797866
H	-4.404926     1.336255     -1.289108
H	-3.586377     2.300536     2.815957
H	-5.202775     1.750810     1.019043
H	-3.554155     -2.564301     -1.764988
C	-3.778538     -2.176006     -0.771122
C	-4.469511     -1.181227     1.783019
C	-2.782584     -1.687408     0.042022
C	-5.116563     -2.158606     -0.319822
C	-5.459753     -1.663066     0.957618
C	-3.083204     -1.183639     1.365678
Cl	-6.363554     -2.749332     -1.360845
H	-6.504693     -1.662294     1.270064
H	-4.696588     -0.788220     2.774867
C	1.882702     -2.546321     -2.293064
H	2.571896     -1.726322     -2.544288
C	2.063441     -3.636315     -3.354003
H	1.921856     -3.210846     -4.359758
H	1.328577     -4.449225     -3.239112
H	3.070200     -4.079714     -3.308752
C	0.454484     -1.975287     -2.343393
H	0.217602     -1.585593     -3.345714
H	0.325431     -1.149561     -1.628353
H	-0.285285     -2.753836     -2.094932
C	3.429790     -1.402639     2.415879
H	3.146260     -0.415501     2.022425
C	4.966038     -1.438824     2.485335
H	5.403309     -1.298619     1.485726
H	5.314977     -2.407902     2.879517
H	5.346973     -0.644796     3.148373
C	2.792225     -1.541438     3.802263
H	3.070219     -2.485929     4.296624
H	1.693711     -1.498439     3.736564
H	3.124648     -0.720176     4.456767
C	-1.854533     1.554207     -2.275528
H	-0.767303     1.391851     -2.241241
C	-2.102278     2.862215     -3.048756
H	-1.638522     3.713907     -2.531962
H	-3.183922     3.058170     -3.139319
H	-1.683596     2.798407     -4.066703
C	-2.467967     0.357738     -3.010126
H	-3.564122     0.433705     -3.089918
H	-2.231034     -0.587236     -2.504355
H	-2.067812     0.300048     -4.034758
C	-0.850037     2.559688     2.616042
H	0.101865     2.099181     2.309589
C	-0.619621     4.079921     2.688090
H	0.186626     4.319606     3.400808
H	-1.536645     4.588702     3.029970
H	-0.353697     4.491611     1.704187
C	-1.221377     1.988242     3.988333
H	-0.387939     2.129900     4.694604
H	-1.447594     0.914298     3.920735
H	-2.099987     2.495433     4.419348
H	-1.743005     -1.674879     -0.285291
O	-2.177196     -0.769425     2.140863
H	-0.718853     -0.702420     1.612609

Cu_Me-phenol_singlet_PC
92
scf energy: -3580.18907225
H	-4.614987     -2.696612     -2.407372
C	-3.583349     -2.874799     -2.102762
C	-0.946407     -3.219556     -1.315188
C	-2.880495     -4.029908     -2.475622
C	-2.918061     -1.928353     -1.323737
N	-1.656342     -2.151741     -0.968429
C	-1.545155     -4.213902     -2.089184
H	-3.375715     -4.789996     -3.083731
H	-0.969045     -5.092631     -2.379945
C	-3.452675     -0.578962     -0.870159
O	-4.571773     -0.195098     -1.223226
C	0.499294     -3.175061     -0.848527
O	1.269835     -4.097513     -1.134775
N	0.770396     -2.041833     -0.169483
N	-2.544979     0.073241     -0.121272
Cu	-0.789265     -0.852590     0.190348
H	-0.819479     0.958291     1.935672
O	-0.225592     0.205029     1.777527
C	-2.646012     1.425122     0.253048
C	-2.416920     4.074598     1.119766
C	-2.907307     1.743090     1.610708
C	-2.321585     2.438855     -0.686045
C	-2.212163     3.757035     -0.225282
C	-2.776237     3.076517     2.025674
H	-1.956200     4.554240     -0.924488
H	-2.961724     3.339678     3.068203
H	-2.309746     5.107710     1.458521
C	2.092431     -1.718775     0.208522
C	4.691890     -1.023963     0.979972
C	2.522394     -1.973368     1.532540
C	2.947504     -1.074111     -0.719265
C	4.245345     -0.740568     -0.311857
C	3.830343     -1.626803     1.894585
H	4.920318     -0.250821     -1.016611
H	4.178357     -1.824684     2.910115
H	5.709734     -0.759157     1.277372
H	1.037288     4.193385     -1.138957
C	1.806949     3.682909     -0.555082
C	3.826579     2.416570     0.941502
C	1.443430     2.703882     0.336529
C	3.169519     4.043052     -0.747995
C	4.161670     3.385286     0.021974
C	2.445331     2.030298     1.140781
C	3.536020     5.071763     -1.770991
H	5.209377     3.659468     -0.121935
H	4.579186     1.905268     1.542208
C	-2.098756     2.076611     -2.151568
H	-2.853241     1.314689     -2.398263
C	-2.324599     3.250026     -3.110911
H	-2.281581     2.895827     -4.152539
H	-1.550193     4.026147     -2.999783
H	-3.305807     3.723186     -2.951580
C	-0.712450     1.458321     -2.398706
H	-0.628945     1.091483     -3.433847
H	-0.518438     0.605221     -1.734033
H	0.085571     2.196772     -2.237489
C	-3.389870     0.646526     2.551272
H	-2.899779     -0.286174     2.231937
C	-4.904545     0.440353     2.367621
H	-5.153019     0.246075     1.313999
H	-5.456090     1.340042     2.687561
H	-5.258332     -0.409906     2.973290
C	-3.034928     0.879611     4.021978
H	-3.559171     1.753446     4.440648
H	-1.952872     1.033933     4.159952
H	-3.328919     0.005239     4.623060
C	2.482554     -0.782214     -2.137965
H	1.383501     -0.812405     -2.124402
C	2.961419     -1.879320     -3.104620
H	2.638875     -2.872041     -2.761036
H	4.062351     -1.878812     -3.173127
H	2.559930     -1.709772     -4.117542
C	2.897272     0.608384     -2.633350
H	3.987875     0.689676     -2.767345
H	2.583659     1.394030     -1.932585
H	2.431397     0.818080     -3.609313
C	1.580655     -2.646231     2.516691
H	0.559446     -2.423055     2.175208
C	1.754666     -4.173865     2.464481
H	1.011379     -4.676412     3.105364
H	2.758765     -4.460267     2.820008
H	1.641162     -4.547987     1.436384
C	1.711518     -2.110245     3.945871
H	0.921808     -2.536386     4.585043
H	1.616778     -1.013968     3.965926
H	2.678313     -2.377839     4.402037
H	0.396402     2.425628     0.457126
O	2.141193     1.152981     1.996556
H	0.720478     0.550109     1.897309
H	3.435903     4.645939     -2.785750
H	4.571652     5.418340     -1.652375
H	2.858008     5.938460     -1.725536

Cu_NO2-phenol_singlet_PC_cd
91
scf energy: -3745.24778428
H	-6.071879     1.985793     -0.439289
C	-5.051164     2.313771     -0.240830
C	-2.426414     3.043251     0.257203
C	-4.722401     3.660753     -0.033808
C	-4.024238     1.372062     -0.185337
N	-2.781059     1.778393     0.056851
C	-3.397652     4.042968     0.220019
H	-5.505983     4.420373     -0.070897
H	-3.110682     5.081944     0.383380
C	-4.157854     -0.128549     -0.382383
O	-5.247690     -0.633988     -0.654523
C	-0.945414     3.236229     0.504657
O	-0.487446     4.350279     0.749585
N	-0.268197     2.058631     0.458694
N	-2.969215     -0.746297     -0.226910
Cu	-1.402747     0.424370     0.127677
H	-0.426599     -1.845260     -0.129260
O	-0.049688     -1.002987     0.176436
C	-2.807100     -2.136030     -0.393828
C	-2.284440     -4.866979     -0.682265
C	-2.252403     -2.617159     -1.606364
C	-3.083074     -3.015306     0.683230
C	-2.822200     -4.379781     0.511683
C	-1.998300     -3.990661     -1.728662
H	-3.031582     -5.076550     1.324698
H	-1.576386     -4.380776     -2.656889
H	-2.083553     -5.935196     -0.793815
C	1.112098     1.980283     0.535082
C	3.890954     1.737036     0.716288
C	1.940774     2.495652     -0.514607
C	1.688759     1.317341     1.662680
C	3.070622     1.196639     1.724816
C	3.324819     2.395292     -0.375133
H	3.537734     0.696854     2.573546
H	3.976120     2.796675     -1.153154
H	4.975377     1.637206     0.791331
H	6.404332     -0.496187     -1.855146
C	5.524707     -0.783920     -1.281279
C	3.320768     -1.578881     0.291573
C	4.257935     -0.378847     -1.649017
C	5.684485     -1.580960     -0.135124
C	4.589986     -1.980978     0.650858
C	3.099475     -0.774612     -0.886495
N	7.025151     -2.001617     0.253248
H	4.764276     -2.595742     1.532626
H	2.451508     -1.874100     0.879564
C	-3.583006     -2.454692     2.006542
H	-4.228320     -1.596127     1.769460
C	-4.424728     -3.442827     2.819427
H	-4.851917     -2.938131     3.699980
H	-3.824247     -4.288990     3.190035
H	-5.255486     -3.850799     2.222926
C	-2.398927     -1.932124     2.840238
H	-2.751180     -1.444897     3.763484
H	-1.801010     -1.201968     2.277397
H	-1.729377     -2.760728     3.123044
C	-1.998212     -1.660533     -2.761471
H	-1.923998     -0.650782     -2.331089
C	-3.211179     -1.649830     -3.707459
H	-4.134093     -1.412434     -3.157057
H	-3.342792     -2.636202     -4.182326
H	-3.079011     -0.901426     -4.505714
C	-0.689664     -1.933937     -3.510146
H	-0.696781     -2.911573     -4.017613
H	0.173991     -1.905581     -2.827733
H	-0.529953     -1.165639     -4.283152
C	0.789029     0.858533     2.796496
H	-0.166965     0.556290     2.346680
C	0.487639     2.044161     3.730854
H	0.097473     2.907591     3.172112
H	1.404294     2.366709     4.251186
H	-0.256076     1.758545     4.491987
C	1.322632     -0.344853     3.574568
H	2.239270     -0.104025     4.136165
H	1.540879     -1.189988     2.905327
H	0.570520     -0.679479     4.305579
C	1.344762     3.126699     -1.758964
H	0.258639     2.964316     -1.721644
C	1.596267     4.643303     -1.783691
H	1.111594     5.096338     -2.663586
H	2.674945     4.862456     -1.844575
H	1.190273     5.116031     -0.879174
C	1.855366     2.449589     -3.040774
H	1.328417     2.856335     -3.918407
H	1.694341     1.363566     -2.996501
H	2.932306     2.629354     -3.191399
H	4.097307     0.241704     -2.530676
O	1.933101     -0.418188     -1.247669
H	0.776189     -0.796735     -0.406664
O	7.143715     -2.694179     1.257694
O	7.967354     -1.641175     -0.443025

Cu_NO2-phenol_singlet_PC
91
scf energy: -3745.24778428
H	-6.071879     1.985793     -0.439289
C	-5.051164     2.313771     -0.240830
C	-2.426414     3.043251     0.257203
C	-4.722401     3.660753     -0.033808
C	-4.024238     1.372062     -0.185337
N	-2.781059     1.778393     0.056851
C	-3.397652     4.042968     0.220019
H	-5.505983     4.420373     -0.070897
H	-3.110682     5.081944     0.383380
C	-4.157854     -0.128549     -0.382383
O	-5.247690     -0.633988     -0.654523
C	-0.945414     3.236229     0.504657
O	-0.487446     4.350279     0.749585
N	-0.268197     2.058631     0.458694
N	-2.969215     -0.746297     -0.226910
Cu	-1.402747     0.424370     0.127677
H	-0.426599     -1.845260     -0.129260
O	-0.049688     -1.002987     0.176436
C	-2.807100     -2.136030     -0.393828
C	-2.284440     -4.866979     -0.682265
C	-2.252403     -2.617159     -1.606364
C	-3.083074     -3.015306     0.683230
C	-2.822200     -4.379781     0.511683
C	-1.998300     -3.990661     -1.728662
H	-3.031582     -5.076550     1.324698
H	-1.576386     -4.380776     -2.656889
H	-2.083553     -5.935196     -0.793815
C	1.112098     1.980283     0.535082
C	3.890954     1.737036     0.716288
C	1.940774     2.495652     -0.514607
C	1.688759     1.317341     1.662680
C	3.070622     1.196639     1.724816
C	3.324819     2.395292     -0.375133
H	3.537734     0.696854     2.573546
H	3.976120     2.796675     -1.153154
H	4.975377     1.637206     0.791331
H	6.404332     -0.496187     -1.855146
C	5.524707     -0.783920     -1.281279
C	3.320768     -1.578881     0.291573
C	4.257935     -0.378847     -1.649017
C	5.684485     -1.580960     -0.135124
C	4.589986     -1.980978     0.650858
C	3.099475     -0.774612     -0.886495
N	7.025151     -2.001617     0.253248
H	4.764276     -2.595742     1.532626
H	2.451508     -1.874100     0.879564
C	-3.583006     -2.454692     2.006542
H	-4.228320     -1.596127     1.769460
C	-4.424728     -3.442827     2.819427
H	-4.851917     -2.938131     3.699980
H	-3.824247     -4.288990     3.190035
H	-5.255486     -3.850799     2.222926
C	-2.398927     -1.932124     2.840238
H	-2.751180     -1.444897     3.763484
H	-1.801010     -1.201968     2.277397
H	-1.729377     -2.760728     3.123044
C	-1.998212     -1.660533     -2.761471
H	-1.923998     -0.650782     -2.331089
C	-3.211179     -1.649830     -3.707459
H	-4.134093     -1.412434     -3.157057
H	-3.342792     -2.636202     -4.182326
H	-3.079011     -0.901426     -4.505714
C	-0.689664     -1.933937     -3.510146
H	-0.696781     -2.911573     -4.017613
H	0.173991     -1.905581     -2.827733
H	-0.529953     -1.165639     -4.283152
C	0.789029     0.858533     2.796496
H	-0.166965     0.556290     2.346680
C	0.487639     2.044161     3.730854
H	0.097473     2.907591     3.172112
H	1.404294     2.366709     4.251186
H	-0.256076     1.758545     4.491987
C	1.322632     -0.344853     3.574568
H	2.239270     -0.104025     4.136165
H	1.540879     -1.189988     2.905327
H	0.570520     -0.679479     4.305579
C	1.344762     3.126699     -1.758964
H	0.258639     2.964316     -1.721644
C	1.596267     4.643303     -1.783691
H	1.111594     5.096338     -2.663586
H	2.674945     4.862456     -1.844575
H	1.190273     5.116031     -0.879174
C	1.855366     2.449589     -3.040774
H	1.328417     2.856335     -3.918407
H	1.694341     1.363566     -2.996501
H	2.932306     2.629354     -3.191399
H	4.097307     0.241704     -2.530676
O	1.933101     -0.418188     -1.247669
H	0.776189     -0.796735     -0.406664
O	7.143715     -2.694179     1.257694
O	7.967354     -1.641175     -0.443025

Cu_OMe-phenol_singlet_PC
93
scf energy: -3655.34277433
H	2.436211     5.316319     -0.764644
C	2.816126     4.302392     -0.637028
C	3.688277     1.688208     -0.316336
C	4.186421     4.005025     -0.673606
C	1.924648     3.248935     -0.434072
N	2.401868     2.017718     -0.283888
C	4.640807     2.687751     -0.515341
H	4.908497     4.809172     -0.830921
H	5.699267     2.428163     -0.544883
C	0.406750     3.331906     -0.395357
O	-0.165847     4.409936     -0.575973
C	3.948306     0.201278     -0.134866
O	5.103013     -0.234820     -0.156359
N	2.800033     -0.486234     0.025395
N	-0.146610     2.121303     -0.179374
Cu	1.130119     0.586252     0.012621
H	-1.086630     -0.212540     0.611623
O	-0.257811     -0.722170     0.591956
C	-1.541759     1.913097     -0.207685
C	-4.274369     1.315122     -0.256611
C	-2.102618     1.278210     -1.347398
C	-2.346237     2.235384     0.914588
C	-3.714197     1.933552     0.862105
C	-3.471627     0.984188     -1.348115
H	-4.354808     2.178623     1.710179
H	-3.919541     0.494194     -2.213260
H	-5.341933     1.084866     -0.276981
C	2.775839     -1.881784     0.229243
C	2.533358     -4.634447     0.650254
C	2.312623     -2.711438     -0.822019
C	3.114117     -2.424308     1.493386
C	2.990778     -3.807498     1.677874
C	2.195028     -4.087380     -0.587723
H	3.248111     -4.250157     2.641070
H	1.836139     -4.743080     -1.382121
H	2.438389     -5.710416     0.816848
H	-5.862388     -2.459752     -1.740648
C	-5.056993     -2.348796     -1.012454
C	-3.083450     -2.007067     0.964787
C	-3.760471     -2.660276     -1.320302
C	-5.391707     -1.839955     0.275807
C	-4.387666     -1.700955     1.269287
C	-2.696897     -2.459645     -0.356366
O	-6.669040     -1.513832     0.455086
H	-4.637965     -1.337345     2.264838
H	-2.302061     -1.900539     1.719045
C	-1.708395     2.858957     2.148758
H	-0.953924     3.573744     1.787697
C	-2.691898     3.644059     3.021686
H	-2.147010     4.170639     3.820526
H	-3.426743     2.984027     3.510387
H	-3.245446     4.393770     2.435295
C	-0.982606     1.788918     2.983150
H	-0.487475     2.242560     3.856558
H	-0.212925     1.272314     2.394691
H	-1.696358     1.032617     3.349304
C	-1.225299     0.999279     -2.558020
H	-0.207311     0.813431     -2.180104
C	-1.144223     2.254470     -3.444764
H	-0.835147     3.136650     -2.865542
H	-2.129566     2.472398     -3.889212
H	-0.424753     2.105877     -4.266297
C	-1.640563     -0.232801     -3.363925
H	-2.629416     -0.107912     -3.833185
H	-1.665048     -1.129580     -2.729667
H	-0.916207     -0.411342     -4.173560
C	3.549766     -1.502782     2.625758
H	4.205588     -0.739728     2.181152
C	4.363328     -2.204510     3.717614
H	5.222881     -2.748908     3.296515
H	3.753586     -2.922628     4.289379
H	4.748266     -1.462477     4.434559
C	2.336033     -0.782904     3.239223
H	1.644761     -1.509175     3.697220
H	1.777261     -0.222407     2.478255
H	2.654339     -0.072997     4.019697
C	1.995709     -2.099534     -2.179226
H	1.520597     -1.123025     -1.984862
C	3.293161     -1.820368     -2.958905
H	3.079932     -1.259987     -3.883895
H	3.775784     -2.770832     -3.241515
H	4.015383     -1.246366     -2.362144
C	1.018856     -2.920545     -3.024543
H	0.757855     -2.364320     -3.938204
H	0.091268     -3.128078     -2.472735
H	1.461944     -3.877846     -3.343630
H	-3.485469     -3.031579     -2.308815
O	-1.483951     -2.636220     -0.669997
H	-0.507550     -1.566264     0.108082
C	-7.110654     -0.984840     1.704846
H	-6.956882     -1.714435     2.514678
H	-8.181559     -0.785076     1.587491
H	-6.583145     -0.047918     1.940858

Cu_phenol_singlet_PC
89
scf energy: -3540.89404815
H	-4.867389     3.347996     -0.608737
C	-3.792858     3.381586     -0.427301
C	-1.058377     3.364183     0.031454
C	-3.094377     4.588839     -0.280978
C	-3.070181     2.192571     -0.331092
N	-1.760074     2.245257     -0.111366
C	-1.711890     4.594111     -0.046799
H	-3.633675     5.536062     -0.349460
H	-1.143691     5.516791     0.072883
C	-3.619105     0.779981     -0.451234
O	-4.816207     0.588850     -0.680665
C	0.422649     3.135354     0.277453
O	1.172431     4.093875     0.485018
N	0.735877     1.822836     0.247106
N	-2.646136     -0.136290     -0.280889
Cu	-0.799190     0.563826     0.022830
H	-0.530909     -1.918069     -0.017017
O	0.081070     -1.202661     0.226414
C	-2.886239     -1.522852     -0.340354
C	-3.142995     -4.307579     -0.411082
C	-2.445617     -2.238488     -1.482605
C	-3.436732     -2.200565     0.776531
C	-3.565745     -3.593333     0.712636
C	-2.582249     -3.633973     -1.495920
H	-3.992467     -4.135924     1.557404
H	-2.251671     -4.200790     -2.368109
H	-3.247014     -5.394998     -0.437227
C	2.057123     1.376700     0.429721
C	4.645210     0.381603     0.800058
C	3.001425     1.468847     -0.624813
C	2.400925     0.761594     1.661732
C	3.695234     0.261906     1.822029
C	4.297595     0.988551     -0.404499
H	3.977884     -0.222852     2.757331
H	5.040042     1.060743     -1.201816
H	5.652375     -0.015258     0.943760
H	6.471482     -2.955624     -1.258130
C	5.521157     -2.871330     -0.726650
C	3.100000     -2.673750     0.712997
C	4.462144     -2.202896     -1.304490
C	5.386817     -3.447001     0.555728
C	4.173926     -3.342498     1.265531
C	3.197901     -2.092861     -0.610024
H	6.231753     -3.975376     1.002202
H	4.088087     -3.786780     2.259403
H	2.150631     -2.573870     1.240025
C	-3.803352     -1.416645     2.028901
H	-4.225649     -0.457519     1.694958
C	-4.865790     -2.096514     2.897603
H	-5.168934     -1.424531     3.715593
H	-4.489121     -3.022554     3.361008
H	-5.764230     -2.349738     2.313499
C	-2.540517     -1.113529     2.856077
H	-2.781617     -0.478741     3.723756
H	-1.781589     -0.592428     2.256225
H	-2.088800     -2.047189     3.229159
C	-1.894117     -1.480575     -2.680942
H	-1.470479     -0.539941     -2.296989
C	-3.043858     -1.090886     -3.625950
H	-3.826490     -0.536585     -3.086545
H	-3.507089     -1.991287     -4.062480
H	-2.676371     -0.460700     -4.452181
C	-0.773332     -2.216180     -3.420908
H	-1.128602     -3.142311     -3.900065
H	0.053129     -2.475268     -2.740795
H	-0.363436     -1.574242     -4.216530
C	1.379923     0.716308     2.787116
H	0.389637     0.636381     2.314791
C	1.397020     2.041731     3.569144
H	1.290614     2.905682     2.897278
H	2.351144     2.154316     4.110524
H	0.580163     2.070837     4.308706
C	1.531061     -0.482342     3.725897
H	2.460897     -0.433260     4.315017
H	1.529490     -1.431861     3.169995
H	0.693419     -0.508160     4.440392
C	2.625199     2.072348     -1.967634
H	1.529243     2.164419     -1.979820
C	3.214343     3.484164     -2.120652
H	2.888357     3.940952     -3.069736
H	4.316769     3.448978     -2.125712
H	2.888378     4.127920     -1.291898
C	3.018950     1.165859     -3.142874
H	2.630959     1.577198     -4.088718
H	2.616921     0.152009     -3.003762
H	4.113601     1.085879     -3.246310
H	4.536112     -1.744022     -2.291420
O	2.211956     -1.514308     -1.155107
H	0.925324     -1.330517     -0.324608


(4) Ni(II)-OH/TEMPOH systems
-----------------------------
1. Reactant complexes (RC)
-----------------------------

Ni_anionic_u1_TEMPOH_RC
90
scf energy: -3346.93863288
 H          0.213404     -1.553680      1.235298
 O          0.458023     -1.280526      2.171664
 N         -0.195696     -0.021754      2.313660
 H         -3.200476      1.034226      3.477493
 C         -2.226107      1.149257      2.974589
 C         -1.538330     -0.228607      2.922276
 C          0.734225      0.956780      2.927129
 C         -0.014034      2.304608      2.985541
 C         -1.378166      2.214757      3.661724
 C         -1.520630     -0.903739      4.309949
 H         -0.153360      2.658148      1.950390
 C          1.935173      1.130019      1.989099
 H         -1.261082      1.982415      4.733336
 H         -2.433715      1.467830      1.940319
 C         -2.337554     -1.129717      1.970201
 C          1.276639      0.550543      4.314789
 H          0.631643      3.039185      3.494113
 H         -1.886868      3.191784      3.613539
 H          1.594696      1.284261      0.960126
 H          2.591527      0.249404      2.004120
 H          2.531120      2.000684      2.303764
 H          2.146294      1.175914      4.570457
 H          1.604903     -0.498203      4.295563
 H          0.540639      0.667320      5.118889
 H         -2.230664     -0.777459      0.939733
 H         -3.402494     -1.120384      2.249917
 H         -1.985209     -2.169857      2.011042
 H         -2.524853     -1.289203      4.546568
 H         -1.231591     -0.223958      5.120631
 H         -0.822186     -1.752120      4.300098
 H          0.796882     -2.294155     -0.608954
 O         -0.023512     -1.839624     -0.366315
 Ni         0.096522     -0.029110     -0.958503
 C          2.916770      4.019746     -2.517894
 C          1.632798      3.635014     -2.161985
 C         -0.988494      2.488648     -0.976847
 C         -2.360542      4.377150     -0.297620
 C          1.382951      2.326069     -1.681481
 N          0.179128      1.828109     -1.270267
 C         -1.117063      3.852138     -0.626287
 H         -2.448884      5.425469     -0.004026
 H         -0.230092      4.479301     -0.560235
 C          2.454191      1.353442     -1.637367
 C          3.758519      1.794704     -1.976338
 C         -2.143457      1.618735     -0.952753
 C         -3.397967      2.195719     -0.638086
 N         -1.872064      0.293706     -1.197162
 N          2.088833      0.100490     -1.208585
 C          3.044337     -0.902857     -1.060622
 O          4.031420     -1.042793     -1.789775
 N          2.770550     -1.755040     -0.020550
 C         -2.873277     -0.606596     -1.552176
 N         -2.457438     -1.901931     -1.538394
 O         -4.024679     -0.267304     -1.872751
 C          3.625842     -2.869900      0.422411
 C          4.974089     -2.336813      0.936917
 C          2.865776     -3.562183      1.562087
 H          3.464219     -4.390501      1.969066
 H          1.908659     -3.969819      1.200490
 H          2.642663     -2.856521      2.376467
 C          3.842266     -3.868275     -0.724801
 H          4.430760     -4.727765     -0.368140
 H          4.372820     -3.392446     -1.558354
 H          2.874104     -4.242735     -1.093591
 C         -3.325861     -3.065788     -1.734194
 C         -4.437100     -3.103153     -0.667983
 C         -3.940549     -3.055485     -3.144245
 H         -4.564447     -3.949996     -3.300762
 H         -3.144404     -3.050892     -3.905840
 H         -4.557917     -2.158554     -3.280937
 C         -2.426935     -4.300352     -1.577776
 H         -3.014017     -5.222722     -1.701229
 H         -1.957873     -4.317819     -0.581457
 H         -1.623779     -4.296419     -2.331805
 C         -3.496981      3.546859     -0.320454
 C          3.978169      3.100172     -2.400467
 H          3.099211      5.027244     -2.898127
 H          0.805305      4.331602     -2.281427
 H          4.578031      1.082515     -1.936293
 H         -4.276184      1.557163     -0.636381
 H         -4.474324      3.962348     -0.060532
 H          4.991940      3.407979     -2.670198
 H         -1.523644     -2.063413     -1.123365
 H         -5.084648     -3.983431     -0.808648
 H         -5.052031     -2.195689     -0.733253
 H         -3.996006     -3.153902      0.339759
 H          5.497641     -1.797371      0.135911
 H          5.613529     -3.163829      1.283580
 H          4.815551     -1.646283      1.780539
 H          2.117190     -1.399051      0.672928

Ni_neutral_u1_TEMPOH_RC
90
scf energy: -3346.78168315
H	0.297405     -1.585908     1.183746
O	0.582945     -1.291008     2.096507
N	-0.137840     -0.071002     2.269488
H	-3.163539     0.789237     3.545473
C	-2.209057     0.971232     3.025556
C	-1.449683     -0.364911     2.919889
C	0.753745     0.943541     2.892234
C	-0.066110     2.244721     3.013718
C	-1.403751     2.062634     3.721782
C	-1.345958     -1.067023     4.289733
H	-0.253489     2.622317     1.994588
C	1.918089     1.221163     1.935299
H	-1.246495     1.807810     4.782763
H	-2.458880     1.305385     2.005111
C	-2.234503     -1.289321     1.980947
C	1.357499     0.522062     4.249174
H	0.554171     2.997857     3.525802
H	-1.965251     3.011085     3.714012
H	1.539204     1.435692     0.931914
H	2.610906     0.372041     1.873275
H	2.487296     2.094975     2.286465
H	2.199466     1.185557     4.499507
H	1.740489     -0.505926     4.185711
H	0.641755     0.574734     5.077214
H	-2.217171     -0.895739     0.961707
H	-3.279433     -1.364346     2.318148
H	-1.809849     -2.302616     1.960907
H	-2.318389     -1.514880     4.546470
H	-1.072727     -0.389544     5.107003
H	-0.601042     -1.872962     4.239143
H	0.729453     -2.324030     -0.766738
O	-0.023462     -1.820718     -0.426315
Ni	0.068551     -0.011857     -0.951766
C	2.913504     4.047487     -2.390025
C	1.630415     3.697006     -2.050599
C	-1.003097     2.512273     -0.916231
C	-2.367630     4.396449     -0.239499
C	1.343666     2.364204     -1.629827
N	0.144221     1.878274     -1.249543
C	-1.132078     3.883099     -0.550711
H	-2.464508     5.435685     0.079135
H	-0.242745     4.501757     -0.453437
C	2.405023     1.356659     -1.624974
C	3.733244     1.783039     -1.951372
C	-2.172991     1.630641     -0.898253
C	-3.442790     2.227187     -0.611542
N	-1.926677     0.330981     -1.134806
N	2.041741     0.126571     -1.237605
C	2.997629     -0.922859     -1.157330
O	3.813095     -1.143352     -2.047799
N	2.880968     -1.643562     -0.017454
C	-2.950282     -0.579083     -1.498225
N	-2.531470     -1.860389     -1.454366
O	-4.080432     -0.217975     -1.836566
C	3.714681     -2.807099     0.351496
C	5.193232     -2.395000     0.431597
C	3.228522     -3.268158     1.730564
H	3.801799     -4.149995     2.051084
H	2.161618     -3.536413     1.706906
H	3.363147     -2.475809     2.482538
C	3.519500     -3.933245     -0.675951
H	4.134697     -4.804349     -0.403718
H	3.811393     -3.596557     -1.679468
H	2.465803     -4.253725     -0.702623
C	-3.378472     -3.036038     -1.698246
C	-4.537671     -3.079342     -0.687016
C	-3.919601     -3.017675     -3.137462
H	-4.525327     -3.917244     -3.328485
H	-3.086958     -3.000974     -3.858219
H	-4.542200     -2.128612     -3.301689
C	-2.474049     -4.259629     -1.500065
H	-3.045294     -5.185762     -1.660124
H	-2.060076     -4.279410     -0.479821
H	-1.632915     -4.244268     -2.211002
C	-3.522390     3.562699     -0.293047
C	3.967287     3.087549     -2.310952
H	3.129553     5.058031     -2.740797
H	0.822999     4.418445     -2.152099
H	4.538541     1.052916     -1.939545
H	-4.325059     1.595472     -0.619797
H	-4.494836     3.990605     -0.037905
H	4.983498     3.395536     -2.567957
H	-1.575851     -2.018818     -1.087647
H	-5.161941     -3.970296     -0.857422
H	-5.165828     -2.184076     -0.786352
H	-4.146313     -3.120950     0.341179
H	5.550997     -2.044216     -0.545129
H	5.808009     -3.251983     0.746650
H	5.324831     -1.585458     1.166335
H	2.210360     -1.315530     0.676060


-----------------------------
2. Transition state structures (TS)
-----------------------------

Ni_anionic_u1_TEMPOH_TS
90
scf energy: -3346.92241353
 H          0.237845     -1.696407      0.837655
 O          0.596615     -1.389948      2.067857
 N         -0.083214     -0.244529      2.340778
 H         -3.179517      0.662968      3.428458
 C         -2.206573      0.834559      2.939736
 C         -1.449023     -0.504335      2.888771
 C          0.766050      0.822814      2.940136
 C         -0.068029      2.117624      2.980285
 C         -1.430853      1.943842      3.641154
 C         -1.403555     -1.194716      4.269438
 H         -0.216360      2.457149      1.941993
 C          1.975500      1.062509      2.032270
 H         -1.313332      1.716786      4.713840
 H         -2.418148      1.145508      1.904998
 C         -2.184733     -1.440279      1.923112
 C          1.300451      0.437847      4.337635
 H          0.523319      2.893677      3.492724
 H         -1.996378      2.888399      3.587200
 H          1.656643      1.192403      0.993510
 H          2.686449      0.226430      2.075156
 H          2.502484      1.970502      2.362026
 H          2.129410      1.108228      4.611651
 H          1.683245     -0.592226      4.313020
 H          0.542469      0.510539      5.125953
 H         -2.125365     -1.051966      0.902785
 H         -3.242959     -1.506706      2.217533
 H         -1.759781     -2.452818      1.939336
 H         -2.387502     -1.635461      4.491769
 H         -1.156354     -0.509325      5.088620
 H         -0.658785     -2.002764      4.248994
 H          0.943850     -2.167296     -0.543652
 O          0.070560     -1.819753     -0.270681
 Ni         0.067828      0.071719     -0.876042
 C          2.716899      4.220105     -2.422088
 C          1.455408      3.787846     -2.018119
 C         -1.109332      2.526002     -0.813384
 C         -2.548551      4.343955     -0.076926
 C          1.258941      2.460754     -1.576954
 N          0.075144      1.906824     -1.153338
 C         -1.284779      3.872559     -0.432394
 H         -2.670964      5.386028      0.228327
 H         -0.425539      4.537760     -0.373721
 C          2.355498      1.527798     -1.603365
 C          3.624691      2.003084     -1.996542
 C         -2.227680      1.621361     -0.783263
 C         -3.495727      2.131902     -0.441777
 N         -1.893615      0.297805     -1.034423
 N          2.032673      0.245942     -1.170410
 C          3.006805     -0.733653     -1.095989
 O          4.000394     -0.803587     -1.825719
 N          2.753764     -1.683886     -0.114467
 C         -2.838232     -0.601596     -1.503065
 N         -2.366048     -1.880622     -1.622494
 O         -4.000789     -0.292902     -1.811036
 C          3.684488     -2.772019      0.248489
 C          5.001504     -2.195852      0.796323
 C          2.976498     -3.585603      1.341990
 H          3.635113     -4.389404      1.703031
 H          2.053732     -4.043544      0.952165
 H          2.697123     -2.947777      2.194045
 C          3.948960     -3.676908     -0.963050
 H          4.577652     -4.529346     -0.662394
 H          4.454898     -3.121706     -1.761584
 H          2.999651     -4.072445     -1.358229
 C         -3.194218     -3.060192     -1.898888
 C         -4.284565     -3.227911     -0.824083
 C         -3.831149     -2.958892     -3.294512
 H         -4.419993     -3.863276     -3.515850
 H         -3.048525     -2.857841     -4.063281
 H         -4.486675     -2.080654     -3.347374
 C         -2.244541     -4.265383     -1.856385
 H         -2.796235     -5.197068     -2.051354
 H         -1.762934     -4.349996     -0.869156
 H         -1.452804     -4.165558     -2.615874
 C         -3.650483      3.476923     -0.096579
 C          3.800474      3.331040     -2.391673
 H          2.852283      5.247376     -2.769205
 H          0.609471      4.469895     -2.072353
 H          4.460250      1.309338     -2.016213
 H         -4.345827      1.455741     -0.436069
 H         -4.640581      3.847365      0.182274
 H          4.793647      3.668897     -2.699487
 H         -1.462494     -2.054376     -1.179318
 H         -4.900524     -4.118471     -1.027321
 H         -4.934646     -2.343107     -0.806878
 H         -3.825461     -3.343643      0.170188
 H          5.488058     -1.572109      0.034543
 H          5.690437     -3.005084      1.085344
 H          4.807797     -1.576530      1.686933
 H          2.216655     -1.328573      0.679720

Ni_neutral_u1_TEMPOH_TS
90
scf energy: -3346.77322364
 H          0.255355     -1.544038      1.213395
 O          0.532043     -1.216581      2.228243
 N         -0.078109     -0.027325      2.434537
 H         -3.140138      1.199343      3.239417
 C         -2.139332      1.248040      2.782802
 C         -1.487474     -0.140659      2.914978
 C          0.832372      1.040877      2.926248
 C          0.086405      2.381576      2.783881
 C         -1.310107      2.371390      3.395632
 C         -1.542229     -0.674099      4.363651
 H          0.005540      2.611200      1.708649
 C          2.083196      1.077417      2.044922
 H         -1.251662      2.259171      4.490455
 H         -2.288369      1.455157      1.711983
 C         -2.234740     -1.131269      2.018749
 C          1.287491      0.781065      4.380011
 H          0.711178      3.167893      3.235103
 H         -1.802862      3.338988      3.211552
 H          1.812752      1.102058      0.984857
 H          2.732964      0.211177      2.225962
 H          2.659367      1.983621      2.280126
 H          2.138412      1.439147      4.609609
 H          1.618533     -0.261383      4.488983
 H          0.503561      0.980516      5.118569
 H         -2.116750     -0.860740      0.967143
 H         -3.304303     -1.102003      2.271573
 H         -1.877579     -2.160102      2.159642
 H         -2.570527     -0.995969      4.585024
 H         -1.260677      0.076707      5.110198
 H         -0.878079     -1.543656      4.467676
 H          0.879194     -2.233099     -0.373561
 O          0.058940     -1.786697     -0.104202
 Ni         0.049921     -0.022115     -0.887573
 C          2.698539      4.102357     -2.510182
 C          1.430404      3.687829     -2.159836
 C         -1.166264      2.423956     -1.033226
 C         -2.662784      4.259000     -0.507800
 C          1.219431      2.367787     -1.675184
 N          0.035766      1.827120     -1.279726
 C         -1.384193      3.797956     -0.752425
 H         -2.825633      5.310009     -0.261848
 H         -0.537672      4.475742     -0.669319
 C          2.326512      1.430308     -1.624418
 C          3.623473      1.910174     -1.958457
 C         -2.276034      1.486609     -0.999547
 C         -3.580317      2.010860     -0.784403
 N         -1.928831      0.176453     -1.136361
 N          2.015875      0.179208     -1.189533
 C          2.995897     -0.827752     -1.145984
 O          3.858063     -0.976019     -2.007573
 N          2.858455     -1.652609     -0.060573
 C         -2.869305     -0.809790     -1.478569
 N         -2.382772     -2.069313     -1.351788
 O         -4.011222     -0.550145     -1.873407
 C          3.785508     -2.745106      0.304045
 C          5.187482     -2.182192      0.588791
 C          3.206382     -3.383386      1.573458
 H          3.858542     -4.199730      1.915930
 H          2.204400     -3.798927      1.383858
 H          3.121641     -2.646553      2.387424
 C          3.835606     -3.788827     -0.820781
 H          4.484812     -4.626351     -0.523464
 H          4.227184     -3.346756     -1.745198
 H          2.828641     -4.187772     -1.020908
 C         -3.168046     -3.300784     -1.512467
 C         -4.329078     -3.333617     -0.502288
 C         -3.701232     -3.416299     -2.949707
 H         -4.256522     -4.358859     -3.076380
 H         -2.866244     -3.406561     -3.667975
 H         -4.368539     -2.575711     -3.178796
 C         -2.203194     -4.459149     -1.225743
 H         -2.724758     -5.422964     -1.319593
 H         -1.794355     -4.385496     -0.205636
 H         -1.360215     -4.451002     -1.934744
 C         -3.758067      3.362254     -0.546588
 C          3.796090      3.214168     -2.382172
 H          2.854708      5.109959     -2.899922
 H          0.584715      4.357691     -2.294923
 H          4.468833      1.228897     -1.907854
 H         -4.422268      1.325851     -0.784420
 H         -4.764885      3.740030     -0.352344
 H          4.798299      3.560259     -2.646252
 H         -1.460765     -2.154444     -0.907085
 H         -4.909943     -4.262885     -0.611384
 H         -4.998410     -2.477941     -0.662681
 H         -3.941028     -3.286648      0.527180
 H          5.592610     -1.692166     -0.306844
 H          5.872283     -2.990491      0.888188
 H          5.146592     -1.444448      1.405531
 H          2.324651     -1.260881      0.710411

-----------------------------
3. Product complexes (PC)
----------------------------

Ni_anionic_u1_TEMPOH_PC
90
scf energy: -3346.93701109
H	-0.120659     -1.874219     0.364706
O	0.265776     -1.371704     2.061618
N	-0.472853     -0.427144     2.510057
H	-3.756973     0.284026     3.108232
C	-2.745506     0.532114     2.749818
C	-1.913804     -0.761986     2.763200
C	0.219699     0.760816     3.108388
C	-0.733112     1.968391     3.046288
C	-2.134935     1.666599     3.563937
C	-2.029373     -1.510744     4.104058
H	-0.803248     2.300465     1.998104
C	1.469706     1.063400     2.277654
H	-2.112316     1.415133     4.637189
H	-2.845054     0.865434     1.705982
C	-2.397068     -1.674213     1.632091
C	0.642988     0.430683     4.552092
H	-0.268837     2.790747     3.612976
H	-2.763992     2.565721     3.470074
H	1.228296     1.138097     1.210134
H	2.241564     0.293332     2.409931
H	1.887595     2.024394     2.611698
H	1.314126     1.221210     4.919645
H	1.188046     -0.524346     4.574446
H	-0.207551     0.364151     5.241736
H	-2.188195     -1.218357     0.656891
H	-3.484969     -1.803642     1.722709
H	-1.931122     -2.667644     1.678272
H	-3.039774     -1.937026     4.192620
H	-1.862629     -0.857984     4.970008
H	-1.300510     -2.333548     4.138993
H	1.104376     -2.132498     -0.517669
O	0.131900     -1.886247     -0.589782
Ni	0.275721     0.104085     -0.975521
C	3.293120     4.103689     -2.140215
C	1.975162     3.746269     -1.826378
C	-0.735634     2.616376     -0.762239
C	-2.082843     4.478850     0.056468
C	1.659350     2.429978     -1.435896
N	0.413616     1.939879     -1.119182
C	-0.841999     3.952072     -0.330956
H	-2.143067     5.516862     0.395692
H	0.048857     4.574121     -0.263689
C	2.699445     1.440607     -1.397712
C	4.011871     1.825423     -1.713568
C	-1.905016     1.786509     -0.777390
C	-3.135677     2.340900     -0.399879
N	-1.645175     0.446365     -1.122123
N	2.252241     0.166445     -0.989048
C	3.142665     -0.838303     -0.753228
O	4.276303     -0.951989     -1.229779
N	2.628902     -1.822834     0.133037
C	-2.622668     -0.310527     -1.729721
N	-2.216042     -1.573613     -2.096219
O	-3.780359     0.082438     -1.960043
C	3.431613     -2.974514     0.609268
C	4.663552     -2.498272     1.396897
C	2.506346     -3.777341     1.536144
H	3.045891     -4.639658     1.955208
H	1.629071     -4.153657     0.986764
H	2.142471     -3.155953     2.368592
C	3.844013     -3.853517     -0.578769
H	4.363409     -4.753442     -0.214962
H	4.508841     -3.306133     -1.257256
H	2.954178     -4.175927     -1.142864
C	-3.111220     -2.651689     -2.533582
C	-4.181373     -2.951827     -1.467056
C	-3.778853     -2.290449     -3.870836
H	-4.417004     -3.117736     -4.220583
H	-3.011813     -2.095837     -4.637382
H	-4.390074     -1.387029     -3.753469
C	-2.223151     -3.889150     -2.725082
H	-2.826623     -4.750408     -3.048437
H	-1.717306     -4.157085     -1.783551
H	-1.450555     -3.701425     -3.487730
C	-3.226294     3.681192     0.013820
C	4.309015     3.150555     -2.074165
H	3.513721     5.130799     -2.444522
H	1.183235     4.488633     -1.910604
H	4.795239     1.073319     -1.690676
H	-4.021091     1.712016     -0.431536
H	-4.196522     4.088090     0.311821
H	5.339975     3.421705     -2.317717
H	-1.317211     -1.868057     -1.727564
H	-4.854788     -3.756060     -1.804225
H	-4.776063     -2.050695     -1.267380
H	-3.705525     -3.272629     -0.527278
H	5.311127     -1.886454     0.756024
H	5.239893     -3.358900     1.771229
H	4.353466     -1.893220     2.264544
H	2.105996     -1.388071     0.896989

Ni_neutral_u1_TEMPOH_PC
90
scf energy: -3346.79824102
H	0.074080     1.770879     0.616511
O	-0.363284     1.132903     2.144489
N	0.328511     0.139341     2.563968
H	3.556318     -0.713511     3.271705
C	2.557200     -0.903773     2.850024
C	1.763351     0.412763     2.914502
C	-0.428349     -1.062413     3.046734
C	0.491898     -2.293161     2.953541
C	1.874561     -2.069884     3.554646
C	1.825736     1.058834     4.311279
H	0.603953     -2.561727     1.890496
C	-1.642196     -1.272108     2.137421
H	1.804788     -1.887322     4.639280
H	2.702557     -1.166993     1.790900
C	2.333240     1.390807     1.883218
C	-0.919031     -0.812723     4.485220
H	-0.023215     -3.134729     3.441958
H	2.481803     -2.980397     3.433387
H	-1.349328     -1.302974     1.082080
H	-2.393149     -0.482277     2.270242
H	-2.110461     -2.232962     2.395028
H	-1.631877     -1.602983     4.763356
H	-1.435688     0.156323     4.543196
H	-0.105178     -0.820078     5.220252
H	2.177189     1.016625     0.865066
H	3.416016     1.484748     2.047723
H	1.888327     2.390613     1.974270
H	2.840688     1.447305     4.481591
H	1.597252     0.350867     5.117363
H	1.117743     1.898241     4.369075
H	-1.027742     2.209874     -0.360228
O	-0.076742     1.910828     -0.357491
Ni	-0.207378     0.007772     -1.020191
C	-3.175569     -3.909928     -2.519383
C	-1.871737     -3.577703     -2.182445
C	0.793449     -2.513542     -0.978054
C	2.105097     -4.429471     -0.277810
C	-1.575643     -2.286938     -1.685430
N	-0.342724     -1.829764     -1.308690
C	0.880646     -3.882770     -0.628411
H	2.168628     -5.479334     0.015313
H	-0.021282     -4.490045     -0.585101
C	-2.610328     -1.288885     -1.577731
C	-3.930115     -1.668237     -1.911069
C	1.963792     -1.668864     -0.927195
C	3.199433     -2.268638     -0.591454
N	1.722215     -0.333631     -1.172398
N	-2.185366     -0.066943     -1.085520
C	-3.086458     0.958115     -0.861674
O	-4.126937     1.145128     -1.485669
N	-2.665931     1.816748     0.164407
C	2.737351     0.497640     -1.646671
N	2.368477     1.805232     -1.757188
O	3.864961     0.094475     -1.956965
C	-3.496738     2.929140     0.690026
C	-4.811425     2.392194     1.277922
C	-2.661311     3.586252     1.797880
H	-3.228117     4.407463     2.260230
H	-1.724457     4.000303     1.393275
H	-2.400635     2.859830     2.583033
C	-3.767576     3.951497     -0.421269
H	-4.311139     4.814001     -0.006667
H	-4.366216     3.508018     -1.225828
H	-2.819889     4.316685     -0.847915
C	3.264325     2.913914     -2.117375
C	4.420403     3.023514     -1.107164
C	3.810695     2.723829     -3.541682
H	4.451927     3.574087     -3.822288
H	2.980806     2.662350     -4.263313
H	4.397284     1.798467     -3.604305
C	2.408099     4.185931     -2.059273
H	3.015609     5.067461     -2.311145
H	1.991177     4.332446     -1.050022
H	1.570957     4.127801     -2.772986
C	3.260580     -3.621578     -0.274541
C	-4.200024     -2.957090     -2.364025
H	-3.400438     -4.901453     -2.917468
H	-1.068003     -4.295338     -2.335967
H	-4.726227     -0.933620     -1.834118
H	4.092042     -1.651221     -0.567247
H	4.221546     -4.058270     0.008422
H	-5.227711     -3.222449     -2.624532
H	1.461752     2.058019     -1.375387
H	5.081699     3.865094     -1.366616
H	5.010295     2.097532     -1.103281
H	4.026628     3.192753     -0.092656
H	-5.402802     1.889723     0.501404
H	-5.407698     3.216299     1.699083
H	-4.605373     1.671801     2.085824
H	-2.178273     1.310543     0.906847


(5) Self-exchange reactions

DHA_ts
51
scf energy: -1080.18096569
H	-4.099211     0.728674     -1.027075
H	0.169361     1.590811     2.351362
C	-0.636710     1.930553     1.696243
C	-2.686331     2.778018     0.010249
C	-1.339051     0.980899     0.929718
C	-0.948104     3.284656     1.616452
C	-1.981183     3.712772     0.773156
C	-2.370170     1.416945     0.066126
H	-0.386438     4.009870     2.209710
H	-2.235252     4.773456     0.709101
H	-3.489246     3.112469     -0.652946
C	-3.059239     0.420438     -0.836195
H	-2.560375     0.458617     -1.826455
C	-1.970688     -1.418834     0.514487
C	-3.014518     -1.008445     -0.346789
C	-1.893069     -2.769920     0.905590
H	-1.080135     -3.084535     1.565455
C	-2.836531     -3.696962     0.466615
H	-2.764155     -4.740768     0.781647
C	-3.962287     -1.946938     -0.769422
H	-4.775788     -1.624704     -1.425720
C	-3.880446     -3.284706     -0.371296
H	-4.628962     -4.003415     -0.713091
C	-0.970888     -0.438327     0.953390
H	0.000005     -0.492319     0.000072
H	-0.353513     -0.749829     1.805027
H	3.488950     3.112961     0.652721
C	2.686001     2.778389     -0.010373
C	0.636308     1.930609     -1.696114
C	2.370011     1.417271     -0.066178
C	1.980642     3.713032     -0.773219
C	0.947526     3.284756     -1.616389
C	1.338858     0.981066     -0.929644
H	2.234576     4.773752     -0.709217
H	0.385695     4.009880     -2.209600
H	-0.169791     1.590746     -2.351135
C	0.970860     -0.438216     -0.953233
H	0.353565     -0.749811     -1.804898
C	3.014729     -1.008017     0.346738
C	1.970862     -1.418570     -0.514412
C	3.962673     -1.946371     0.769292
H	4.776202     -1.624009     1.425491
C	3.880973     -3.284160     0.371208
H	4.629623     -4.002757     0.712941
C	1.893390     -2.769674     -0.905477
H	1.080431     -3.084417     -1.565250
C	2.837026     -3.696578     -0.466582
H	2.764760     -4.740401     -0.781584
C	3.059325     0.420886     0.836090
H	4.099283     0.729265     1.026822
H	2.560589     0.459037     1.826415

cyclohexane_ts
35
scf energy: -470.774504467
C	-5.369596     2.362408     0.228926
C	-3.064063     4.265134     -0.216050
C	-4.744431     3.232076     1.342136
C	-4.691746     2.579197     -1.141860
C	-4.135765     4.006116     -1.270553
C	-3.257716     3.495218     1.083432
H	-5.300505     1.296382     0.502982
H	-6.446069     2.590373     0.154721
H	-5.264643     4.204275     1.389316
H	-4.893768     2.758019     2.325377
H	-3.857650     1.867071     -1.263693
H	-5.402259     2.363834     -1.956776
H	-2.721006     2.527349     1.039232
H	-2.806897     4.046303     1.927828
H	-2.036022     4.205806     -0.604125
H	-3.133918     5.576635     0.121389
H	-4.974897     4.715499     -1.150221
H	-3.734267     4.181943     -2.281120
C	-4.635315     7.333033     0.313230
C	-2.660435     9.035719     -0.724657
C	-3.189294     6.883158     0.476980
C	-4.894007     7.828214     -1.113266
C	-4.020998     9.055083     -1.456073
C	-2.198405     7.599372     -0.434376
H	-5.328622     6.514656     0.575528
H	-4.862587     8.150349     1.025827
H	-2.870823     6.829845     1.528934
H	-4.666456     7.005719     -1.812156
H	-5.959981     8.066363     -1.257941
H	-2.107244     7.059187     -1.396481
H	-1.190876     7.596071     0.010989
H	-1.902255     9.576186     -1.314903
H	-2.744644     9.574190     0.234925
H	-4.559116     9.982112     -1.196536
H	-3.860678     9.089349     -2.546616

Ph2CH2_ts
49
scf energy: -1003.97426685
H	0.576833     -2.872377     -0.837761
H	2.758425     0.651829     -3.402072
C	3.009127     -0.340074     -3.017996
C	3.606662     -2.884262     -2.049093
C	2.305128     -0.850897     -1.927045
C	4.018950     -1.093144     -3.627291
C	4.311810     -2.371095     -3.138588
C	2.599310     -2.132188     -1.410610
H	4.568248     -0.690189     -4.481439
H	5.093747     -2.972010     -3.609622
H	3.839241     -3.884915     -1.675209
C	1.827809     -2.731734     -0.303557
H	2.045450     -3.797689     -0.156164
C	1.915712     -0.703009     1.237312
C	1.537705     -2.033907     0.966029
C	1.538828     -0.078322     2.426904
H	1.845777     0.954058     2.612452
C	0.774809     -0.762685     3.378351
H	0.473274     -0.267747     4.304417
C	0.795770     -2.721912     1.953415
H	0.502923     -3.757919     1.773188
C	0.413656     -2.093905     3.137036
H	-0.172303     -2.646011     3.875934
H	1.500505     -0.261729     -1.488109
H	2.516130     -0.152695     0.513445
H	-0.440019     -3.491244     -2.266756
H	-1.301373     0.687737     -4.167454
C	-1.254529     0.326854     -3.137056
C	-1.122883     -0.609909     -0.507688
C	-1.073048     -1.033145     -2.887781
C	-1.366760     1.228197     -2.072202
C	-1.299279     0.751257     -0.758323
C	-1.008781     -1.532553     -1.570772
H	-1.501232     2.295123     -2.264921
H	-1.370753     1.447341     0.080970
H	-1.032476     -0.955450     0.521674
C	-0.687535     -2.953517     -1.341902
C	-2.421617     -3.358994     0.482355
C	-1.380407     -3.806945     -0.354695
C	-2.988716     -4.205057     1.437337
H	-3.795857     -3.832729     2.073202
C	-2.534568     -5.519699     1.582301
H	-2.975770     -6.177126     2.334926
C	-0.952444     -5.146289     -0.213220
H	-0.152717     -5.518252     -0.859514
C	-1.515453     -5.988470     0.742875
H	-1.159049     -7.017317     0.836681
H	-0.967008     -1.728843     -3.723995
H	-2.799319     -2.341969     0.379299

dimetaNH2fluorene_ts
77
scf energy: -1537.15177878
H	-0.000008     0.000038     1.618717
H	0.254962     1.812963     -2.971758
C	0.777573     1.789405     -2.011548
C	2.178827     1.732209     0.438240
C	0.067816     1.687495     -0.817678
C	2.175223     1.850981     -1.992710
C	2.905553     1.834125     -0.774722
C	0.790889     1.639849     0.407344
H	2.705120     1.921587     -2.941373
N	4.286446     1.905891     -0.767362
H	2.698473     1.671687     1.392243
C	-0.159901     1.366146     1.501631
H	0.039446     1.676016     2.533636
C	-1.360199     1.592229     -0.508209
C	-1.503110     1.470558     0.901459
C	-2.505017     1.599218     -1.301975
H	-2.428933     1.677650     -2.389511
C	-3.769139     1.507585     -0.712280
H	-4.644774     1.510143     -1.358682
C	-2.758697     1.381068     1.499152
H	-2.829046     1.274986     2.580898
C	-3.926369     1.396038     0.693166
N	-5.185601     1.288148     1.263472
H	-0.254937     -1.813186     -2.971678
C	-0.777556     -1.789527     -2.011474
C	-2.178818     -1.732204     0.438301
C	-0.067803     -1.687556     -0.817608
C	-2.175208     -1.851112     -1.992646
C	-2.905544     -1.834127     -0.774661
C	-0.790879     -1.639855     0.407411
H	-2.705075     -1.921915     -2.941307
N	-4.286448     -1.905761     -0.767277
H	-2.698474     -1.671700     1.392301
C	0.159901     -1.366100     1.501688
H	-0.039449     -1.675922     2.533706
C	1.360212     -1.592279     -0.508138
C	1.503112     -1.470519     0.901528
C	2.505036     -1.599347     -1.301893
H	2.428961     -1.677904     -2.389421
C	3.769162     -1.507643     -0.712208
H	4.644793     -1.510347     -1.358609
C	2.758695     -1.380956     1.499212
H	2.829062     -1.274815     2.580954
C	3.926366     -1.395946     0.693226
N	5.185574     -1.287912     1.263528
C	-5.325345     1.281314     2.702805
C	-6.363477     1.354327     0.427617
C	4.994334     2.069166     0.484431
C	5.018838     1.872502     -2.011721
C	-4.994261     -2.069058     0.484540
C	-5.018888     -1.872736     -2.011621
C	5.325228     -1.281318     2.702851
C	6.363505     -1.354184     0.427742
H	-6.095011     -1.836343     -1.800353
H	-4.828400     -2.760045     -2.646525
H	-4.763265     -0.978417     -2.607422
H	-4.895325     -1.186697     1.138725
H	-4.634267     -2.950844     1.045844
H	-6.062269     -2.215283     0.280146
H	7.257879     -1.215859     1.047638
H	6.362352     -0.561131     -0.340230
H	6.458296     -2.323626     -0.098771
H	4.810198     -0.418527     3.163085
H	6.388001     -1.211956     2.965297
H	4.916351     -2.197025     3.171137
H	-7.257926     1.216622     1.047544
H	-6.362563     0.560890     -0.339973
H	-6.457932     2.323546     -0.099352
H	-4.916243     2.196822     3.171271
H	-4.810567     0.418312     3.162927
H	-6.388161     1.212204     2.965156
H	6.094967     1.836200     -1.800490
H	4.828314     2.759618     -2.646881
H	4.763190     0.978013     -2.607269
H	4.634133     2.950773     1.045876
H	6.062281     2.215726     0.279947
H	4.895698     1.186697     1.138520

fluorene_ts
45
scf energy: -1001.59405083
H	10.106936     -2.692439     0.471336
H	9.013442     -0.964443     -4.072141
C	9.082032     -0.668463     -3.022613
C	9.275682     0.119721     -0.305689
C	8.849868     -1.592137     -2.003652
C	9.410712     0.649528     -2.678270
C	9.497490     1.041200     -1.333197
C	8.958591     -1.200028     -0.638845
H	9.599417     1.382395     -3.466485
H	9.756383     2.073210     -1.086800
H	9.370178     0.421913     0.738797
C	8.794134     -2.389711     0.211943
H	8.415898     -2.320983     1.237465
C	8.487858     -3.014115     -2.039372
C	8.393458     -3.477874     -0.695901
C	8.247962     -3.881447     -3.103623
H	8.329286     -3.534812     -4.136459
C	7.901517     -5.211536     -2.828764
H	7.710702     -5.901789     -3.653979
C	8.046080     -4.804911     -0.431143
H	7.979516     -5.168106     0.597524
C	7.795526     -5.666869     -1.506448
H	7.520025     -6.706542     -1.313860
H	12.671136     -2.001961     -3.744180
C	12.311818     -2.776108     -3.061974
C	11.368095     -4.797703     -1.311844
C	12.144872     -2.508974     -1.703253
C	12.005810     -4.056700     -3.541710
C	11.547359     -5.059562     -2.673236
C	11.659592     -3.520226     -0.825674
H	12.127865     -4.278408     -4.604693
H	11.313351     -6.050540     -3.068183
H	10.986204     -5.572493     -0.644714
C	11.456971     -2.933955     0.509039
H	11.509602     -3.537642     1.421327
C	12.379895     -1.295851     -0.911137
C	12.021935     -1.575758     0.438832
C	12.858635     -0.036367     -1.267442
H	13.124749     0.188070     -2.302977
C	12.992250     0.943535     -0.274141
H	13.366505     1.935019     -0.540098
C	12.159864     -0.593551     1.422720
H	11.879720     -0.800418     2.458684
C	12.652428     0.665965     1.057983
H	12.768151     1.442631     1.817794

oxetane_ts
19
scf energy: -385.274016984
C	-2.687740     4.314026     -0.177287
C	-4.434853     3.335002     -0.607124
O	-3.556002     4.253439     -1.300672
C	-3.451318     3.229039     0.574395
H	-4.602109     2.416401     -1.192887
H	-5.407905     3.799706     -0.373458
H	-2.934795     2.260183     0.651574
H	-3.846324     3.507193     1.563657
H	-1.615933     4.225684     -0.419526
H	-2.846428     5.537662     0.422443
C	-4.221629     7.329233     -0.166197
C	-3.058201     8.225837     -0.633722
C	-3.189978     6.792385     0.820821
O	-2.200314     7.724152     0.418303
H	-4.584328     6.595847     -0.901277
H	-5.072975     7.868232     0.276275
H	-3.372227     6.751962     1.907793
H	-2.654805     7.998963     -1.635485
H	-3.212748     9.314076     -0.543944

THF_ts
25
scf energy: -463.920606463
C	-1.125873     4.763596     -1.591091
O	1.210796     4.585904     -1.322269
C	-0.826203     4.401043     -0.129534
C	0.226630     5.270943     -2.051220
C	0.612706     3.887253     -0.224446
H	-1.431233     3.864198     -2.157699
H	-1.926385     5.510827     -1.701465
H	-0.869948     5.302011     0.503053
H	-1.515562     3.655503     0.291759
H	0.444858     5.247702     -3.130115
H	0.329950     6.603974     -1.740319
H	0.636560     2.801276     -0.433929
H	1.204751     4.071594     0.686153
C	-1.717083     8.746341     -1.812562
O	0.491453     8.641618     -2.659525
C	-0.752492     8.396322     -0.670438
C	-0.760157     9.305571     -2.868477
C	0.466894     7.937698     -1.445792
H	-2.210321     7.835215     -2.187252
H	-2.499338     9.463980     -1.526894
H	-0.528703     9.294137     -0.064593
H	-1.143323     7.626493     0.012184
H	-1.095440     9.126438     -3.902488
H	-0.614975     10.394686     -2.739796
H	1.444444     7.983787     -0.941356

CHD_ts
27
scf energy: -465.903497959
C	-4.523486     3.931654     1.049124
C	-2.495494     4.662121     -0.943523
C	-3.065931     3.595340     1.200548
C	-4.867399     4.448806     -0.319553
C	-3.927233     4.756801     -1.237942
C	-2.143996     3.917856     0.266478
H	-5.149941     3.051637     1.295712
H	-4.811406     4.686342     1.812481
H	-2.761328     3.070433     2.111212
H	-5.928080     4.569214     -0.561329
H	-1.094324     3.656179     0.426587
H	-1.824268     4.544279     -1.803712
H	-2.161692     5.956786     -0.611037
H	-4.229526     5.133471     -2.220133
C	-0.772925     6.961937     0.807782
C	-3.346402     7.236959     1.964749
C	-1.935428     7.195619     -0.052202
C	-0.899372     6.718079     2.129427
C	-2.228890     6.724796     2.830397
C	-3.193855     7.470424     0.642353
H	0.218129     6.942108     0.343692
H	-1.755451     7.754091     -0.979608
H	-0.011439     6.508809     2.734223
H	-4.039925     7.837483     0.054689
H	-4.313019     7.419329     2.444343
H	-2.166130     7.313013     3.767270
H	-2.469285     5.696482     3.176688

cyclohexene_ts
31
scf energy: -468.346171615
C	-2.166337     4.882067     -0.299095
C	0.627626     4.262409     -0.544525
C	-1.476406     4.135505     0.848757
C	-1.210661     5.866374     -0.946436
C	0.149438     5.376636     -1.149300
C	-0.213633     3.407824     0.367091
H	0.812591     5.960576     -1.797028
H	1.657947     3.943323     -0.733830
H	-2.508637     4.150733     -1.057493
H	-3.073122     5.395457     0.058799
H	-1.194768     4.865872     1.627309
H	-2.170696     3.422761     1.321514
H	-1.626029     6.445301     -1.783170
H	-1.094425     6.907252     -0.063974
H	-0.494023     2.476930     -0.165048
H	0.387070     3.073534     1.230989
C	-3.447523     8.543594     0.605454
C	-0.697878     9.119061     0.072380
C	-2.380646     7.953426     1.535178
C	-3.065590     9.954168     0.135859
C	-1.619642     10.049202     -0.275579
C	-1.028695     7.927171     0.847578
H	-1.313054     10.923418     -0.859502
H	0.338067     9.240554     -0.262837
H	-3.550663     7.887442     -0.276436
H	-4.430314     8.559983     1.102844
H	-2.313282     8.570536     2.452687
H	-2.669220     6.943773     1.868705
H	-3.716462     10.267679     -0.699000
H	-3.261739     10.687163     0.943694
H	-0.203205     7.518761     1.447240

toluene_ts
29
scf energy: -542.13173321
H	-1.277808     5.895028     -0.605034
C	-0.559862     5.191372     -0.175707
C	1.267632     3.388654     0.923047
C	-0.916539     4.432514     0.937895
C	0.714293     5.060099     -0.740963
C	1.624271     4.151822     -0.185406
C	-0.009530     3.514223     1.514137
H	0.996271     5.661068     -1.608701
H	2.622456     4.046059     -0.617036
H	1.989062     2.694394     1.360406
H	-1.909149     4.548966     1.381613
C	-0.338423     2.801392     2.744792
H	-1.402628     2.722165     2.996856
H	0.137690     3.613748     3.731920
H	0.229941     1.885105     2.944999
H	5.012750     4.825123     2.843974
C	3.996646     5.227625     2.864623
C	1.400604     6.254080     2.925786
C	3.049071     4.669804     3.721446
C	3.650196     6.295252     2.027751
C	2.346602     6.805974     2.066264
C	1.727842     5.169726     3.770410
H	4.390927     6.726739     1.350416
H	2.065957     7.635959     1.413405
H	0.381414     6.647582     2.937823
H	3.323269     3.828244     4.363563
C	0.704759     4.517667     4.582216
H	1.060072     3.881142     5.401333
H	-0.169744     5.124842     4.845490

1,3-CHD_ts
27
scf energy: -465.901523217
C	-4.669293     2.678708     1.139139
C	-3.531877     4.457306     -0.748877
C	-3.382265     3.056804     1.330257
C	-5.377905     2.997313     -0.086114
C	-4.802573     3.828978     -1.013748
C	-2.616502     3.807572     0.273888
H	-5.187671     2.100326     1.909494
H	-2.853602     2.771983     2.244813
H	-6.374118     2.580478     -0.251734
H	-1.902624     3.113904     -0.223064
H	-1.970105     4.578539     0.735660
H	-3.019570     4.902914     -1.610149
H	-3.834424     5.605465     -0.090912
H	-5.344011     4.093089     -1.926841
C	-5.054873     7.401753     -0.454487
C	-2.293810     8.215209     -0.098876
C	-4.137267     6.753487     0.567197
C	-4.291531     8.153070     -1.512209
C	-3.004631     8.532625     -1.323169
C	-2.866849     7.383296     0.829926
H	-5.700936     6.629794     -0.915087
H	-5.768952     8.094680     0.043203
H	-4.647787     6.307651     1.429408
H	-4.821887     8.437033     -2.426052
H	-2.323750     7.120089     1.742295
H	-1.297801     8.633187     0.065085
H	-2.488059     9.111330     -2.094494


CuIIIOH-CuIIOH2_ts
53
scf energy: -4758.29019167
H	-0.216967     3.443831     1.965386
C	0.611839     2.873698     1.545462
C	2.663839     1.329447     0.501263
C	1.763796     3.486361     1.031564
C	0.535990     1.484215     1.497932
N	1.554649     0.793027     0.995052
C	2.804644     2.716743     0.495824
H	1.848617     4.574781     1.046146
H	3.710741     3.162382     0.084662
C	-0.589908     0.608311     1.993918
O	-1.586384     1.088780     2.536027
C	3.663819     0.302714     0.015353
O	4.743793     0.641323     -0.469305
N	3.224527     -0.957963     0.228519
N	-0.344958     -0.702034     1.761414
Cu	1.376096     -1.110924     0.892724
H	0.017996     -3.045113     -0.031964
O	1.017461     -2.974398     0.637131
H	1.733387     -3.441226     0.184057
C	-1.220224     -1.665391     2.397994
C	4.102740     -2.049645     -0.132247
H	-3.750493     3.123427     -0.026529
C	-2.843174     2.697357     -0.455566
C	-0.567600     1.511457     -1.498411
C	-1.822614     3.488367     -0.998432
C	-2.680984     1.312962     -0.474817
N	-1.569789     0.801756     -0.989079
C	-0.667513     2.899158     -1.532277
H	-1.925081     4.575233     -1.001931
H	0.147280     3.485513     -1.957484
C	-3.656764     0.267490     0.016018
O	-4.734731     0.577242     0.517645
C	0.566199     0.658671     -2.011600
O	1.550281     1.147820     -2.562580
N	0.347057     -0.658702     -1.785057
N	-3.202278     -0.986301     -0.219755
Cu	-1.355112     -1.099318     -0.896996
H	-1.697272     -3.452792     -0.273375
O	-0.979335     -2.966671     -0.703380
C	-4.041552     -2.109548     0.135007
C	1.230574     -1.611977     -2.423478
H	-1.035213     -2.662232     1.982167
H	-2.277028     -1.403154     2.241741
H	-1.043960     -1.707582     3.487713
H	3.824345     -2.958032     0.422920
H	5.149519     -1.809128     0.115352
H	4.067644     -2.282555     -1.212795
H	-3.798635     -2.977710     -0.496220
H	-5.103158     -1.863084     -0.025430
H	-3.925911     -2.406252     1.193161
H	0.975694     -2.624433     -2.090759
H	2.280087     -1.408430     -2.163203
H	1.138103     -1.570014     -3.522726

CuIIOH-CuIOH2_ts
53
scf energy: -4758.55517205
H	-0.735294     3.235544     2.138622
C	0.160813     2.760612     1.739866
C	2.384165     1.436835     0.762254
C	1.285842     3.491457     1.339924
C	0.202073     1.369537     1.614799
N	1.289808     0.777602     1.129599
C	2.419924     2.831987     0.850933
H	1.280404     4.582088     1.414387
H	3.321829     3.364156     0.547149
C	-0.892427     0.425196     2.076402
O	-1.891555     0.898262     2.658560
C	3.543982     0.564706     0.314637
O	4.617471     1.108990     -0.027429
N	3.268426     -0.737448     0.376408
N	-0.614768     -0.855313     1.824166
Cu	1.221860     -1.223660     0.783528
H	-0.000064     -3.295366     -0.000982
O	1.048852     -3.226464     0.595855
H	1.734569     -3.547593     -0.003595
C	-1.546449     -1.813416     2.370301
C	4.340129     -1.614714     -0.020468
H	-3.323493     3.363810     -0.544360
C	-2.421256     2.832434     -0.848550
C	-0.202686     1.371738     -1.613569
C	-1.287577     3.492893     -1.337110
C	-2.384722     1.437232     -0.760915
N	-1.290029     0.778824     -1.128693
C	-0.162202     2.762914     -1.737667
H	-1.282725     4.583577     -1.410832
H	0.733615     3.238581     -2.136204
C	-3.544200     0.564157     -0.314301
O	-4.617945     1.107625     0.028283
C	0.892277     0.428403     -2.076088
O	1.891044     0.902725     -2.657840
N	0.615485     -0.852511     -1.824902
N	-3.268159     -0.737813     -0.377722
Cu	-1.220896     -1.222743     -0.784400
H	-1.734136     -3.544924     0.003915
O	-1.048936     -3.225672     -0.597147
C	-4.339860     -1.615900     0.017445
C	1.547975     -1.809531     -2.371593
H	-1.527635     -1.823814     3.479472
H	-1.282748     -2.820480     2.018605
H	-2.587835     -1.600437     2.076445
H	5.241854     -1.502384     0.616353
H	4.683641     -1.427795     -1.058429
H	4.011422     -2.664414     0.042468
H	-4.011265     -2.665483     -0.047997
H	-5.241741     -1.501967     -0.618856
H	-4.683111     -1.431355     1.055925
H	2.590074     -1.590953     -2.084552
H	1.522812     -1.825548     -3.480607
H	1.290265     -2.815931     -2.013690
